# Supplementary material for: Analysis of Treponema pallidum subsp. pallidum predicted outer membrane proteins (OMPeomes) in 21 clinical samples: variant sequences are predominantly surface-exposed
Source: mSphere. 2025 Aug 29;10(9):e00213-25. doi: 10.1128/msphere.00213-25 (PMC12482175; doi:10.1128/msphere.00213-25)
Supplement: File S1 — Tables S1 through S3 and Data S1 through S25. [file msphere.00213-25-s0001.xlsx]

## Sheet: TableS1
Table S1. List of loci and primer sequences used to uniquely amplify selected genes in the genome of Treponema pallidum subsp. pallidum
Gene	Protein	Start	End	Lenght	Strand	Outer/inner product	Sequence of F primer	Start F primer	End F primer	Sequence of R primer	Start R primer	End R primer	Region start	Region end	Region length
TP0126	8-stranded β-barrel (PF13) (OmpW1)	147622	148293	672	Negative	outer product	GGTTGGAGTACTTGCACATGTGG	145868	145890	CGTTGCACTACACTCGATTC	150228	150247	145868	150247	4380
						inner product	TGTGCAATACAGACGAAAGC	146203	146222	GCCTATATCCACGCCAAAAA	150074	150093	146203	150093	3891
						alternative inner product	ACGTGATCTTGTGTGGTGAC	147218	147237	GTTGTAGTTACAATTCCACG	148636	148655	147218	148655	1438
TP0133	Fibronectin binding protein TP0133 (PF15)	154400	155632	1233	Negative	outer product	AAGCTAAACGAGCCTCCACA	151544	151563	TCATACGTTTTTTCGCTCCACAC	156937	156959	151544	156959	5416
						inner product	AAGATGTCGTTGTTGACTGC	151794	151813	AGGAAGTTGCCATTAAGTCG	156622	156641	151794	156641	4848
						alternative inner product	AAGATGTCGTTGTTGACTGC	151794	151813	CAGCTCCTCTTCTTCCTCAT	155910	155929	151794	155929	4136
TP0136	Fibronectin binding protein TP0136 (PF15)	157993	159471	1479	Positive	outer product	TCTGCCTTACAGGTGACGTCCT	156164	156185	CTCCAATACACGAAACTATCTTGCG	160827	160851	156164	160851	4688
						inner product	GTGTGGAGCGAAAAAACGTAT	156937	156957	CAGTCCAAGAAGCGGAAAAG	159856	159875	156937	159875	2939
TP0304	Hypothetical protein	319126	322242	3117	Negative	outer product	CCAGTGGAGCGGCACCGCAGTTAC	317419	317442	TCTCGACAATAGCACGCCGC	322867	322886	317419	322886	5468
						inner product	CCCTCGCTTCCTAACACAAG	318155	318174	GAAGCGACTCTATGTCACCG	322609	322628	318155	322628	4474
TP0326	BamA	345474	348035	2562	Positive	outer product	ATGGTTCAGTGTCGTTGCAG	343961	343980	CTGACACCCGCCATAGTAGC	351745	351764	343961	351764	7804
						inner product	CTTACGCAGTGGGGGATTAT	345067	345086	ATACTCCAACAGGAGCGCGG	348378	348397	345067	348397	3331
TP0346	Hypothetical protein - probable lipoprotein	372479	373180	702	Positive	outer product	CGCTATACGCTCCTCACTCC	370362	370381	TGGGACGCTCTTTTCTTATG	374871	374890	370362	374890	4529
						inner product	GACAAGCGGTGTTATTTTGG	372103	372122	CGAAAGGCATAGCCAAAGAG	373515	373534	372103	373534	1432
TP0462	Fibronectin binding protein TP0462 (PF15)	492654	493832	1179	Positive	outer product	GGAGGGAAAGAGCGTAGCAT	489920	489939	GCTGCCGTATTCTGTTCACC	494483	494502	489920	494502	4583
						inner product	ACGTTGCTGTTGTGTGTGGT	492291	492310	AGCCGAACGTTTACACAACC	494250	494269	492291	494269	1979
						alternative inner product	GGAACTTGGGATTGGTGTTG	492221	492240	CAGACACTTGCAGGCCTGCA	494177	494196	492221	494196	1976
TP0479	8-stranded β-barrel (PF13) (OprG)	510351	510890	540	Negative	outer product	CCTGCAGGGTACGTAAGTAGAGGAC	508837	508861	CGCTTTGATGAGGGAATAGAAGAC	515855	515878	508837	515878	7042
						inner product	ATAAAGTTGCCCTCGGTGTG	509908	509927	GTATCTTCTTTACCTTTTGC	511616	511635	509908	511635	1728
						alternative inner product	GACACCTAGTGATTCGCTTGCAG	509583	509605	GTATCTTCTTTACCTTTTGC	511616	511635	509583	511635	2053
TP0488	Methyl-accepting chemotaxis protein (mcp2 gene)	522324	524861	2538	Positive	outer product	CGGAGTAAACGGTGTTTCGT	521343	521362	GGATCAAAGGCAGGATTGAA	525669	525688	521343	525688	4346
						inner product	GCAAAAAGAGCGACACAAGA	521575	521594	CTGGACGGCTCATAAGATCG	525572	525591	521575	525591	4017
TP0493	DNA-directed RNA polymerase sigma subunit RpoD (rpoD gene)	529342	531177	1836	Positive	outer product	AGTGTATCAGCGCATTGCAG	527878	527897	TCTTGCTCCTGATGAGGCTT	532229	532248	527878	532248	4371
						inner product	GGAGAGGACGCTTTGAGAAA	528572	528591	CGCTCTTCCTCCTGTAAACG	531667	531686	528572	531686	3115
TP0515	LptD	554789	557764	2976	Positive	outer product	AGAAGGACAGCGTCGGTATG	552062	552081	TTTTGCCCCTATGATTGCAG	558182	558201	552062	558201	6140
						inner product	CAGATAGGTTCGCGCCTTAC	553461	553480	GGCGAGTATGGTACAGACCG	558074	558093	553461	558093	4633
TP0548	FadL (PF34)	593141	594457	1317	Positive	outer product	GCAGAGCAGAGGAAGACAC	591989	592008	GGATTTTGGACGGAAAGACA	598330	598349	591989	598349	6361
						inner product	GTGCAGCGCAAAAGATAGATG	592776	592795	GACGGCGGCAAGGTCTAGGG	595276	595295	592776	595295	2520
TP0558	NiCoT family nickel (Ni2+)-cobalt (Co2+) transporter	605641	606549	909	Positive	outer product	TGCAAAGCAAATATCGCAATGAGC	602500	602523	TGAGGCAGGGGTGTATCAAG	608009	608028	602500	608028	5529
						inner product	GCTCTCAAGCAGCACGTACA	605223	605242	CGCCACAGGGTAAACCACGC	607126	607145	605223	607145	1923
TP0698	to be determined (New OMP)	767257	767802	546	Negative	outer product	ACCAGGCACCACGCTACTAC	765852	765871	CAGCTATTGCACCGTATGGA	770450	770469	765852	770469	4618
						inner product	GCCCTATCTGCACCGTCAGC	766635	766654	CTCCCTGTACCCTCGAATCA	768210	768229	766635	768229	1595
TP0705	Bifunctional membrane carboxypeptidase/penicillin-binding protein (mrcA gene)	772313	774967	2655	Negative	outer product	AAACCGCGTCAACTACATCC	770127	770146	GAGAAAAGCGGGAGGTAGTG	775711	775730	770127	775730	5604
						inner product	CGCGCATACGCAATTTCTGC	771713	771732	AGTACGTGATTTTGCAGCAC	775456	775475	771713	775475	3763
						alternative inner product	CGGTCAACTGCAGCGCTCAT	771968	771987	AAATCCTGAGCGATTCATGG	775278	775297	771968	775297	3330
TP0733	8-stranded β-barrel (PF13) (OmpW2)	799873	800532	660	Positive	outer product	TTATTCTCCGACAGGGCAAG	795711	795730	CCTGCCGAAAGAAGTGGTAG	802157	802176	795711	802176	6466
						inner product	ACACAGATATCCGCCAAACC	799170	799189	GTGGATTGCAGGAGGAAGTG	800973	800992	799170	800992	1823
TP0751	Fibronectin and laminine binding protein	817302	818015	714	Positive	outer product	TCGATGAGTAGCACCGACAG	814098	814117	GCTCTCGCTCTTTGCTCAGT	819067	819086	814098	819086	4989
						inner product	CGTAATGACCTGCATAAAGG	816565	816584	ACGGTGTTGCTGTTTACTCG	818724	818743	816565	818743	2179
TP0856	FadL (PF34)	934605	935789	1185	Positive	outer product	GTCGGCAAGGTACTCATCGT	933958	933977	TGCTTGAGTGTGAGGCAGAC	939262	939281	933958	939281	5324
TP0858	FadL (PF34)	935891	937117	1227
TP0859	FadL (PF34)	937199	938683	1485
						inner product	CATGGTTTTGCGGTAGAGGT	934234	934253	TCAAGCTGAAAGAAATTTCG	939151	939170	934234	939170	4937
						alternative inner product	CATGGTTTTGCGGTAGAGGT	934234	934253	GAAACTTGCATCATTTGCCA	936123	936142	934234	936142	1909
						alternative inner product	GCGTGAACGTAAGCAACCTG	935518	935537	TAGTCCACGTCATTTCGTGC	937502	937521	935518	937521	2004
						alternative inner product	CTCTTTAGCCTTGGTGCCAC	936794	936813	TCAAGCTGAAAGAAATTTCG	939151	939170	936794	939170	2377
TP0865	FadL (PF34)	944847	946289	1443	Negative	outer product	TTTGCCTGAAAAGGGATCTG	943485	943504	TTGGATATGAAGGCGAGGTC	948273	948292	943485	948292	4808
						inner product	GCGTGCACTCTTTTCTCTCC	944220	944239	ACTTGAAGCGCAGTGGGAAC	946688	946707	944220	946707	2488
TP0966	OMF for efflux pumps (PF42)(OprJ)	1049085	1050719	1635	Negative	outer product	GCCATAGGAAACCGTAAGACCG	1046991	1047012	CGGGATTTTATCATCTCTGC	1051460	1051479	1046991	1051479	4489
						inner product	TCCACCTCAGGAATCTCGAC	1048504	1048523	ACTGGCATCCGTTTGAAATC	1051117	1051136	1048504	1051136	2633
TP0967	OMF for efflux pumps (PF42)(OprN)	1050766	1052319	1554	Negative	outer product	ACGAAGACGCAGTTTCAAGG	1049102	1049121	GCGGATATAGGGGTGGATTT	1053409	1053428	1049102	1053428	4327
						inner product	CAACTTTACCGAATGCGCTT	1049874	1049893	TCCCGTGACAAGGTGGGAGT	1052704	1052723	1049874	1052723	2850
TP0968	OMF for efflux pumps (PF42)	1052316	1053938	1623	Positive	outer product	GCTGCGTTACCGTCATACC	1051881	1051899	GTTCTGGAGCGAGCCATTAG	1055732	1055751	1051881	1055751	3871
						inner product	CGTAATGCGAAACTTTACCC	1051951	1051970	CGATTTGGCGGTTGCAGTGC	1054687	1054706	1051951	1054706	2756
TP0969	OMF for efflux pumps (PF42)(TolC)	1053935	1055553	1619	Negative	outer product	CCCGTCTTTCGAACACCTTA	1052645	1052664	CCAGGGGAGTGAAGAATGAA	1056298	1056317	1052645	1056317	3673
						inner product	ACTTCTCACGCCGATAATGG	1053504	1053523	GGTATGGAGTCGGGGATTTT	1055973	1055992	1053504	1055992	2489
													total of outer steps		118826
													total of inner steps		62472

## Sheet: TableS2_variability_SS14_clade
Table S2. Analysis of gene variability in 20 SS14 clade samples
	both clades	SS14 clade								amino acid change
Locus	number of all alleles	number of new alleles	number of SNVs	other changes	transition	transversion	transition/transversion	synonymous	non-synonymous	conservative	non-conservative	BUSTED analysis‡	previous evidence of pos-sel	citation of previous evidence	note
TP0126	3	1	2 (10)	1 nt indel leading to frameshift	0	2	0	1	1	0	1	low variability
TP0133	1	0	0	none	0	0	NA	0	0	0	0	no variability	yes	Maděránková 2019
TP0136	9	6	7	1 nt insertion, 96 nt deletion	7	0	NA	2	5*	0	3	p=0.01731	yes	Maděránková 2019, Pla-Díaz 2022	*3 SNP influencing 1 codon
TP0304	4	1	4	insertion (3 nt) = 1 aa insertion	4	0	NA	0	4	1	3	low variability
TP0326	4	1	13	15 nt insertion	7	6	1.16667	1	9**	2	7	low variability	yes	Maděránková 2019, Pla-Díaz 2022	**more SNP influencing one codon
TP0346	2	0	0	none	0	0	NA	0	0	0	0	no variability
TP0462	4	1	0	168 nt insertion	0	0	NA	0	0	0	0	low variability	yes	Maděránková 2019, Pla-Díaz 2022
TP0479	2	0	0	different annotation	0	0	NA	0	0	0	0	low variability
TP0488	5	2	25	none	20	5	4	0	25***	8	16	p=0.0002862	yes	Maděránková 2019, Pla-Díaz 2022	***2 SNP influencing 1 codon
TP0493	2	0	0	none	0	0	NA	0	0	0	0	no variability
TP0515	4	2	4	none	2	2	1	0	4**	0	3	p=0.1312	yes	Maděránková 2019, Pla-Díaz 2022	***more SNP influencing one codon
TP0548	15	12	13	none	12	1	12	0	9**	0	9	p=0.05370	yes	Maděránková 2019, Pla-Díaz 2022	***more SNP influencing one codon
TP0558	4	2	2	none	2	0	NA	0	2	1	1	p=0.2264	yes	Pla-Díaz 2022
TP0698	1	0	0	none	0	0	NA	0	0	0	0	no variability
TP0705	5	4	4	none	4	0	NA	0	4	1	3	p=0.02563
TP0733	1	0	0	none	0	0	NA	0	0	0	0	no variability	yes	Maděránková 2019
TP0751	1	0	0	none	0	0	NA	0	0	0	0	no variability
TP0856	1	0	0	none	0	0	NA	0	0	0	0	no variability	yes	Maděránková 2019
TP0858	5	2	2	none	1	1	1	0	2	0	2	p=0.1943	yes	Maděránková 2019
TP0859	1	0	0	none	0	0	NA	0	0	0	0	no variability
TP0865	6	3	3	none	3	0	NA	0	3	1	2	p=0.1563	yes	Maděránková 2019, Pla-Díaz 2022
TP0966	5	2	2	none	2	2	1	1	3	0	3	p=0.4933
TP0967	8	6	5	repeat of 9 nt stretch	3	2	1.5	0	5	2	3	p=0.1102	yes	Pla-Díaz 2022
TP0968	5	3	4	none	3	1	3	0	4	1	3	p=0.1483	yes	Pla-Díaz 2022
TP0969	2	0	0	1 nt insertion, frameshift in SS14 clade	0	0	NA	0	0	0	0	low variability
Total	100	48	88		70	22		5	80	17	59
‡BUSTED analysis (v4.5) was performed on the alignment using HyPhy v2.5.68. This analysis included site-to-site synonymous rate variation.
References: Gene-wide identification of episodic selection, Mol Biol Evol. 32(5):1365-71, Synonymous Site-to-Site Substitution Rate Variation Dramatically Inflates False Positive Rates of Selection Analyses: Ignore at Your Own Peril, Mol Biol Evol. 37(8):2430-2439

## Sheet: TableS3_variab_Nichols_clade
Table S3. Analysis of gene variability in one Nichols clade sample
	both clades	Nichols clade								amino acid change
Locus	number of all alleles	number of new alleles	number of SNVs	other changes	transition	transversion	transition/transversion	synonymous	non-synonymous	conservative	non-conservative	BUSTED analysis‡	previous evidence of pos-sel	citation of previous evidence	note
TP0126	3	0	0	none	0	0	NA	0	0	0	0	low variability
TP0133	1	0	0	none	0	0	NA	0	0	0	0	no variability	yes	Maděránková 2019
TP0136	9	1	1	none	1	0	NA	0	1	0	1	low variability	yes	Maděránková 2019, Pla-Díaz 2022
TP0304	4	1	2	none	1	1	1	0	2	1	1	low variability
TP0326	4	1	4	12 nt insertion	1	3	0.333333	0	3*	2	1	low variability	yes	Maděránková 2019, Pla-Díaz 2022	*2 SNP influencing 1 codon
TP0346	2	0*	0	none	0	0	NA	0	0	0	0	no sequence***
TP0462	4	1	39	3 nt insertion	27	12	2.25	2	32**	7	25	low variability	yes	Maděránková 2019, Pla-Díaz 2022	**5 times 2 SNP influencing 1 codon
TP0479	2	0	0	none	0	0	NA	0	0	0	0	low variability
TP0488	5	1	3	none	2	1	2	0	3	1	2	low variability	yes	Maděránková 2019, Pla-Díaz 2022
TP0493	2	0	0	none	0	0	NA	0	0	0	0	no variability
TP0515	4	0*	0	none	0	0	NA	0	0	0	0	no sequence***	yes	Maděránková 2019, Pla-Díaz 2022	***sample 9.7.3 was not sequenced in this locus
TP0548	15	1	2	none	1	1	1	0	2	0	2	low variability	yes	Maděránková 2019, Pla-Díaz 2022
TP0558	4	0	0	none	0	0	NA	0	0	0	0	low variability	yes	Pla-Díaz 2022
TP0698	1	0	0	none	0	0	NA	0	0	0	0	no variability
TP0705	5	0*	0	none	0	0	NA	0	0	0	0	no sequence***			***sample 9.7.3 was not sequenced in this locus
TP0733	1	0	0	none	0	0	NA	0	0	0	0	no variability	yes	Maděránková 2019
TP0751	1	0	0	none	0	0	NA	0	0	0	0	no variability
TP0856	1	0	0	none	0	0	NA	0	0	0	0	no variability	yes	Maděránková 2019
TP0858	5	1	3	none	1	2	0.5	0	3	1	2	low variability	yes	Maděránková 2019
TP0859	1	0	0	none	0	0	NA	0	0	0	0	no variability
TP0865	6	1	29	none	20	9	2.22222	0	23****	4	19	low variability	yes	Maděránková 2019, Pla-Díaz 2022	****6 times 2 SNP influencing 1 codon
TP0966	5	1	3	none	3	0	NA	0	3	0	3	low variability
TP0967	8	1	1	none	1	0	NA	0	1	0	1	low variability	yes	Pla-Díaz 2022
TP0968	5	0	0	none	0	0	NA	0	0	0	0	low variability	yes	Pla-Díaz 2022
TP0969	2	0	0	none	0	0	NA	0	0	0	0	low variability
Total	100	10	87		58	29		2	15	16	57
‡BUSTED analysis (v4.5) was performed on the alignment using HyPhy v2.5.68. This analysis included site-to-site synonymous rate variation.
References: Gene-wide identification of episodic selection, Mol Biol Evol. 32(5):1365-71, Synonymous Site-to-Site Substitution Rate Variation Dramatically Inflates False Positive Rates of Selection Analyses: Ignore at Your Own Peril, Mol Biol Evol. 37(8):2430-2439

## Sheet: DataS1_TP0126
Data S1. Sequences of locus TP0126 (fasta format)
>TP0126_1_40_1_CZ
ATGAAACAATTGAAGTGGTGGGCGGTCGGCCCGGTGCTGGGAATATGCGCGGGAGTGTGGGGAGCTGCACACCCGGTGCA
CGCGGACCCGTGGGACACTACTGCGGCGGGCCGGAGTACTATACGCCTTTCGGCCATGGGCGCGGTGCCCCTCTTTCAAG
TGGATTGGTGTAACAGCGGGCGCGGGGACGACCGTAATGCCAACGCGCAAACCAACGGGCACAAGTACATCTACCCCGCG
TTCAGTGCGGCGTTAGGGTTTGAACACTTTGTGTGCCGCGGCCTGTCGCTCGGGATTGACGCAAGTGTGCAGTACCATTG
CAGCTATCCAAACAATACGTACAGTCCCACTACTCCGTACTATTACCTTGCAATTCCCGTTGCCCTCACTGCCGGGTACA
CGGTTGCCTTCTGGCGCATCCGCTTGCCACTGACGGTAGGGGCTGGCTTCAATTATCAGCATTACTACACGTCTACCTAC
TACGGTCTTGTGCTCAAGGCGGCAGCGGGGTGCTATTTTCAACTGACAGAGCACTGGTCCTTGGGGGTAAGCGCCACGTA
CAGCGGCGTACCCCGGTCATGCGAAAAGATTATTGAAGAAGATAGACAGCAGACCAACACGCGCACCGCACAGTTCATAG
CCGCGGGTGTGGACGTTCGCTACCACCTCTGA
>TP0126_1_28_1_CZ
ATGAAACAATTGAAGTGGTGGGCGGTCGGCCCGGTGCTGGGAATATGCGCGGGAGTGTGGGGAGCTGCACACCCGGTGCA
CGCGGACCCGTGGGACACTACTGCGGCGGGCCGGAGTACTATACGCCTTTCGGCCATGGGCGCGGTGCCCCTCTTTCAAG
TGGATTGGTGTAACAGCGGGCGCGGGGACGACCGTAATGCCAACGCGCAAACCAACGGGCACAAGTACATCTACCCCGCG
TTCAGTGCGGCGTTAGGGTTTGAACACTTTGTGTGCCGCGGCCTGTCGCTCGGGATTGACGCAAGTGTGCAGTACCATTG
CAGCTATCCAAACAATACGTACAGTCCCACTACTCCGTACTATTACCTTGCAATTCCCGTTGCCCTCACTGCCGGGTACA
CGGTTGCCTTCTGGCGCATCCGCTTGCCACTGACGGTAGGGGCTGGCTTCAATTATCAGCATTACTACACGTCTACCTAC
TACGGTCTTGTGCTCAAGGCGGCAGCGGGGTGCTATTTTCAACTGACAGAGCACTGGTCCTTGGGGGTAAGCGCCACGTA
CAGCGGCGTACCCCGGTCATGCGAAAAGATTATTGAAGAAGATAGACAGCAGACCAACACGCGCACCGCACAGTTCATAG
CCGCGGGTGTGGACGTTCGCTACCACCTCTGA
>TP0126_1_36_1_CZ
ATGAAACAATTGAAGTGGTGGGCGGTCGGCCCGGTGCTGGGAATATGCGCGGGAGTGTGGGGAGCTGCACACCCGGTGCA
CGCGGACCCGTGGGACACTACTGCGGCGGGCCGGAGTACTATACGCCTTTCGGCCATGGGCGCGGTGCCCCTCTTTCAAG
TGGATTGGTGTAACAGCGGGCGCGGGGACGACCGTAATGCCAACGCGCAAACCAACGGGCACAAGTACATCTACCCCGCG
TTCAGTGCGGCGTTAGGGTTTGAACACTTTGTGTGCCGCGGCCTGTCGCTCGGGATTGACGCAAGTGTGCAGTACCATTG
CAGCTATCCAAACAATACGTACAGTCCCACTACTCCGTACTATTACCTTGCAATTCCCGTTGCCCTCACTGCCGGGTACA
CGGTTGCCTTCTGGCGCATCCGCTTGCCACTGACGGTAGGGGCTGGCTTCAATTATCAGCATTACTACACGTCTACCTAC
TACGGTCTTGTGCTCAAGGCGGCAGCGGGGTGCTATTTTCAACTGACAGAGCACTGGTCCTTGGGGGTAAGCGCCACGTA
CAGCGGCGTACCCCGGTCATGCGAAAAGATTATTGAAGAAGATAGACAGCAGACCAACACGCGCACCGCACAGTTCATAG
CCGCGGGTGTGGACGTTCGCTACCACCTCTGA
>TP0126_1_1_8_FR
ATGAAACAATTGAAGTGGTGGGCGGTCGGCCCGGTGCTGGGAATATGCGCGGGAGTGTGGGGAGCTGCACACCCGGTGCA
CGCGGACCCGTGGGACACTACTGCGGCGGGCCGGAGTACTATACGCCTTTCGGCCATGGGCGCGGTGCCCCTCTTTCAAG
TGGATTGGTGTAACAGCGGGCGCGGGGACGACCGTAATGCCAACGCGCAAACCAACGGGCACAAGTACATCTACCCCGCG
TTCAGTGCGGCGTTAGGGTTTGAACACTTTGTGTGCCGCGGCCTGTCGCTCGGGATTGACGCAAGTGTGCAGTACCATTG
CAGCTATCCAAACAATACGTACAGTCCCACTACTCCGTACTATTACCTTGCAATTCCCGTTGCCCTCACTGCCGGGTACA
CGGTTGCCTTCTGGCGCATCCGCTTGCCACTGACGGTAGGGGCTGGCTTCAATTATCAGCATTACTACACGTCTACCTAC
TACGGTCTTGTGCTCAAGGCGGCAGCGGGGTGCTATTTTCAACTGACAGAGCACTGGTCCTTGGGGGTAAGCGCCACGTA
CAGCGGCGTACCCCGGTCATGCGAAAAGATTATTGAAGAAGATAGACAGCAGACCAACACGCGCACCGCACAGTTCATAG
CCGCGGGTGTGGACGTTCGCTACCACCTCTGA
>TP0126_1_1_8_CZ
ATGAAACAATTGAAGTGGTGGGCGGTCGGCCCGGTGCTGGGAATATGCGCGGGAGTGTGGGGAGCTGCACACCCGGTGCA
CGCGGACCCGTGGGACACTACTGCGGCGGGCCGGAGTACTATACGCCTTTCGGCCATGGGCGCGGTGCCCCTCTTTCAAG
TGGATTGGTGTAACAGCGGGCGCGGGGACGACCGTAATGCCAACGCGCAAACCAACGGGCACAAGTACATCTACCCCGCG
TTCAGTGCGGCGTTAGGGTTTGAACACTTTGTGTGCCGCGGCCTGTCGCTCGGGATTGACGCAAGTGTGCAGTACCATTG
CAGCTATCCAAACAATACGTACAGTCCCACTACTCCGTACTATTACCTTGCAATTCCCGTTGCCCTCACTGCCGGGTACA
CGGTTGCCTTCTGGCGCATCCGCTTGCCACTGACGGTAGGGGCTGGCTTCAATTATCAGCATTACTACACGTCTACCTAC
TACGGTCTTGTGCTCAAGGCGGCAGCGGGGTGCTATTTTCAACTGACAGAGCACTGGTCCTTGGGGGTAAGCGCCACGTA
CAGCGGCGTACCCCGGTCATGCGAAAAGATTATTGAAGAAGATAGACAGCAGACCAACACGCGCACCGCACAGTTCATAG
CCGCGGGTGTGGACGTTCGCTACCACCTCTGA
>TP0126_1_1_3_SW
ATGAAACAATTGAAGTGGTGGGCGGTCGGCCCGGTGCTGGGAATATGCGCGGGAGTGTGGGGAGCTGCACACCCGGTGCA
CGCGGACCCGTGGGACACTACTGCGGCGGGCCGGAGTACTATACGCCTTTCGGCCATGGGCGCGGTGCCCCTCTTTCAAG
TGGATTGGTGTAACAGCGGGCGCGGGGACGACCGTAATGCCAACGCGCAAACCAACGGGCACAAGTACATCTACCCCGCG
TTCAGTGCGGCGTTAGGGTTTGAACACTTTGTGTGCCGCGGCCTGTCGCTCGGGAATCGAGTGTAGTGCAGTACCATTGC
AGCTATCCAAACAATACGTACAGTCCCACTACTCCGTACTATTACCTTGCAATTCCCGTTGCCCTCACTGCCGGGTACAC
GGTTGCCTTCTGGCGCATCCGCTTGCCACTGACGGTAGGGGCTGGCTTCAATTATCAGCATTACTACACGTCTACCTACT
ACGGTCTTGTGCTCAAGGCGGCAGCGGGGTGCTATTTTCAACTGACAGAGCACTGGTCCTTGGGGGTAAGCGCCACGTAC
AGCGGCGTACCCCGGTCATGCGAAAAGATTATTGAAGAAGATAGACAGCAGACCAACACGCGCACCGCACAGTTCATAGC
CGCGGGTGTGGACGTTCGCTACCACCTCTGA
>TP0126_1_44_1_NL
ATGAAACAATTGAAGTGGTGGGCGGTCGGCCCGGTGCTGGGAATATGCGCGGGAGTGTGGGGAGCTGCACACCCGGTGCA
CGCGGACCCGTGGGACACTACTGCGGCGGGCCGGAGTACTATACGCCTTTCGGCCATGGGCGCGGTGCCCCTCTTTCAAG
TGGATTGGTGTAACAGCGGGCGCGGGGACGACCGTAATGCCAACGCGCAAACCAACGGGCACAAGTACATCTACCCCGCG
TTCAGTGCGGCGTTAGGGTTTGAACACTTTGTGTGCCGCGGCCTGTCGCTCGGGATTGACGCAAGTGTGCAGTACCATTG
CAGCTATCCAAACAATACGTACAGTCCCACTACTCCGTACTATTACCTTGCAATTCCCGTTGCCCTCACTGCCGGGTACA
CGGTTGCCTTCTGGCGCATCCGCTTGCCACTGACGGTAGGGGCTGGCTTCAATTATCAGCATTACTACACGTCTACCTAC
TACGGTCTTGTGCTCAAGGCGGCAGCGGGGTGCTATTTTCAACTGACAGAGCACTGGTCCTTGGGGGTAAGCGCCACGTA
CAGCGGCGTACCCCGGTCATGCGAAAAGATTATTGAAGAAGATAGACAGCAGACCAACACGCGCACCGCACAGTTCATAG
CCGCGGGTGTGGACGTTCGCTACCACCTCTGA
>TP0126_9_7_3_NL
ATGAAACAATTGAAGTGGTGGGCGGTCGGCCCGGTGCTGGGAATATGCGCGGGAGTGTGGGGAGCTGCACACCCGGTGCA
CGCGGACCCGTGGGACACTACTGCGGCGGGCCGGAGTACTATACGCCTTTCGGCCATGGGCGCGGTGCCCCTCTTTCAAG
TGGATTGGTGTAACAGCGGTCGCGGGGACGACCGTAATGCCAACGCGCAAACCAACGGGCACAAGTACATCTACCCCGCG
TTCAGTGCGGCGTTAGGGTTTGAACACTTTGTGTGCCGCGGCCTGTCGCTCGGGATTGACGCAAGTGTGCAGTACCATTG
CAGCTATCCAAACAATACGTACAGTCCCACTACTCCGTACTATTACCTTGCAATTCCCGTTGCCCTCACTGCCGGGTACA
CGGTTGCCTTCTGGCGCATCCGCTTGCCACTGACGGTAGGGGCTGGCTTCAATTATCAGCATTACTACACGTCTACCTAC
TACGGTCTTGTGCTCAAGGCGGCAGCGGGGTGCTATTTTCAACTGACAGAGCACTGGTCCTTGGGGGTAAGCGCCACGTA
CAGCGGCGTACCCCGGTCATGCGAAAAGATTATTGAAGAAGATAGACAGCAGACCAACACGCGCACCGCACAGTTCATAG
CCGCGGGTGTGGACGTTCGCTACCACCTCTGA
>TP0126_1_17_9_FR
ATGAAACAATTGAAGTGGTGGGCGGTCGGCCCGGTGCTGGGAATATGCGCGGGAGTGTGGGGAGCTGCACACCCGGTGCA
CGCGGACCCGTGGGACACTACTGCGGCGGGCCGGAGTACTATACGCCTTTCGGCCATGGGCGCGGTGCCCCTCTTTCAAG
TGGATTGGTGTAACAGCGGGCGCGGGGACGACCGTAATGCCAACGCGCAAACCAACGGGCACAAGTACATCTACCCCGCG
TTCAGTGCGGCGTTAGGGTTTGAACACTTTGTGTGCCGCGGCCTGTCGCTCGGGATTGACGCAAGTGTGCAGTACCATTG
CAGCTATCCAAACAATACGTACAGTCCCACTACTCCGTACTATTACCTTGCAATTCCCGTTGCCCTCACTGCCGGGTACA
CGGTTGCCTTCTGGCGCATCCGCTTGCCACTGACGGTAGGGGCTGGCTTCAATTATCAGCATTACTACACGTCTACCTAC
TACGGTCTTGTGCTCAAGGCGGCAGCGGGGTGCTATTTTCAACTGACAGAGCACTGGTCCTTGGGGGTAAGCGCCACGTA
CAGCGGCGTACCCCGGTCATGCGAAAAGATTATTGAAGAAGATAGACAGCAGACCAACACGCGCACCGCACAGTTCATAG
CCGCGGGTGTGGACGTTCGCTACCACCTCTGA
>TP0126_6_26_1_CZ
ATGAAACAATTGAAGTGGTGGGCGGTCGGCCCGGTGCTGGGAATATGCGCGGGAGTGTGGGGAGCTGCACACCCGGTGCA
CGCGGACCCGTGGGACACTACTGCGGCGGGCCGGAGTACTATACGCCTTTCGGCCATGGGCGCGGTGCCCCTCTTTCAAG
TGGATTGGTGTAACAGCGGGCGCGGGGACGACCGTAATGCCAACGCGCAAACCAACGGGCACAAGTACATCTACCCCGCG
TTCAGTGCGGCGTTAGGGTTTGAACACTTTGTGTGCCGCGGCCTGTCGCTCGGGATTGACGCAAGTGTGCAGTACCATTG
CAGCTATCCAAACAATACGTACAGTCCCACTACTCCGTACTATTACCTTGCAATTCCCGTTGCCCTCACTGCCGGGTACA
CGGTTGCCTTCTGGCGCATCCGCTTGCCACTGACGGTAGGGGCTGGCTTCAATTATCAGCATTACTACACGTCTACCTAC
TACGGTCTTGTGCTCAAGGCGGCAGCGGGGTGCTATTTTCAACTGACAGAGCACTGGTCCTTGGGGGTAAGCGCCACGTA
CAGCGGCGTACCCCGGTCATGCGAAAAGATTATTGAAGAAGATAGACAGCAGACCAACACGCGCACCGCACAGTTCATAG
CCGCGGGTGTGGACGTTCGCTACCACCTCTGA
>TP0126_7_45_9_NL
ATGAAACAATTGAAGTGGTGGGCGGTCGGCCCGGTGCTGGGAATATGCGCGGGAGTGTGGGGAGCTGCACACCCGGTGCA
CGCGGACCCGTGGGACACTACTGCGGCGGGCCGGAGTACTATACGCCTTTCGGCCATGGGCGCGGTGCCCCTCTTTCAAG
TGGATTGGTGTAACAGCGGGCGCGGGGACGACCGTAATGCCAACGCGCAAACCAACGGGCACAAGTACATCTACCCCGCG
TTCAGTGCGGCGTTAGGGTTTGAACACTTTGTGTGCCGCGGCCTGTCGCTCGGGATTGACGCAAGTGTGCAGTACCATTG
CAGCTATCCAAACAATACGTACAGTCCCACTACTCCGTACTATTACCTTGCAATTCCCGTTGCCCTCACTGCCGGGTACA
CGGTTGCCTTCTGGCGCATCCGCTTGCCACTGACGGTAGGGGCTGGCTTCAATTATCAGCATTACTACACGTCTACCTAC
TACGGTCTTGTGCTCAAGGCGGCAGCGGGGTGCTATTTTCAACTGACAGAGCACTGGTCCTTGGGGGTAAGCGCCACGTA
CAGCGGCGTACCCCGGTCATGCGAAAAGATTATTGAAGAAGATAGACAGCAGACCAACACGCGCACCGCACAGTTCATAG
CCGCGGGTGTGGACGTTCGCTACCACCTCTGA
>TP0126_1_46_3_NL
ATGAAACAATTGAAGTGGTGGGCGGTCGGCCCGGTGCTGGGAATATGCGCGGGAGTGTGGGGAGCTGCACACCCGGTGCA
CGCGGACCCGTGGGACACTACTGCGGCGGGCCGGAGTACTATACGCCTTTCGGCCATGGGCGCGGTGCCCCTCTTTCAAG
TGGATTGGTGTAACAGCGGGCGCGGGGACGACCGTAATGCCAACGCGCAAACCAACGGGCACAAGTACATCTACCCCGCG
TTCAGTGCGGCGTTAGGGTTTGAACACTTTGTGTGCCGCGGCCTGTCGCTCGGGATTGACGCAAGTGTGCAGTACCATTG
CAGCTATCCAAACAATACGTACAGTCCCACTACTCCGTACTATTACCTTGCAATTCCCGTTGCCCTCACTGCCGGGTACA
CGGTTGCCTTCTGGCGCATCCGCTTGCCACTGACGGTAGGGGCTGGCTTCAATTATCAGCATTACTACACGTCTACCTAC
TACGGTCTTGTGCTCAAGGCGGCAGCGGGGTGCTATTTTCAACTGACAGAGCACTGGTCCTTGGGGGTAAGCGCCACGTA
CAGCGGCGTACCCCGGTCATGCGAAAAGATTATTGAAGAAGATAGACAGCAGACCAACACGCGCACCGCACAGTTCATAG
CCGCGGGTGTGGACGTTCGCTACCACCTCTGA
>TP0126_1_1_1_CZ
ATGAAACAATTGAAGTGGTGGGCGGTCGGCCCGGTGCTGGGAATATGCGCGGGAGTGTGGGGAGCTGCACACCCGGTGCA
CGCGGACCCGTGGGACACTACTGCGGCGGGCCGGAGTACTATACGCCTTTCGGCCATGGGCGCGGTGCCCCTCTTTCAAG
TGGATTGGTGTAACAGCGGGCGCGGGGACGACCGTAATGCCAACGCGCAAACCAACGGGCACAAGTACATCTACCCCGCG
TTCAGTGCGGCGTTAGGGTTTGAACACTTTGTGTGCCGCGGCCTGTCGCTCGGGATTGACGCAAGTGTGCAGTACCATTG
CAGCTATCCAAACAATACGTACAGTCCCACTACTCCGTACTATTACCTTGCAATTCCCGTTGCCCTCACTGCCGGGTACA
CGGTTGCCTTCTGGCGCATCCGCTTGCCACTGACGGTAGGGGCTGGCTTCAATTATCAGCATTACTACACGTCTACCTAC
TACGGTCTTGTGCTCAAGGCGGCAGCGGGGTGCTATTTTCAACTGACAGAGCACTGGTCCTTGGGGGTAAGCGCCACGTA
CAGCGGCGTACCCCGGTCATGCGAAAAGATTATTGAAGAAGATAGACAGCAGACCAACACGCGCACCGCACAGTTCATAG
CCGCGGGTGTGGACGTTCGCTACCACCTCTGA
>TP0126_1_26_1_CZ
ATGAAACAATTGAAGTGGTGGGCGGTCGGCCCGGTGCTGGGAATATGCGCGGGAGTGTGGGGAGCTGCACACCCGGTGCA
CGCGGACCCGTGGGACACTACTGCGGCGGGCCGGAGTACTATACGCCTTTCGGCCATGGGCGCGGTGCCCCTCTTTCAAG
TGGATTGGTGTAACAGCGGGCGCGGGGACGACCGTAATGCCAACGCGCAAACCAACGGGCACAAGTACATCTACCCCGCG
TTCAGTGCGGCGTTAGGGTTTGAACACTTTGTGTGCCGCGGCCTGTCGCTCGGGATTGACGCAAGTGTGCAGTACCATTG
CAGCTATCCAAACAATACGTACAGTCCCACTACTCCGTACTATTACCTTGCAATTCCCGTTGCCCTCACTGCCGGGTACA
CGGTTGCCTTCTGGCGCATCCGCTTGCCACTGACGGTAGGGGCTGGCTTCAATTATCAGCATTACTACACGTCTACCTAC
TACGGTCTTGTGCTCAAGGCGGCAGCGGGGTGCTATTTTCAACTGACAGAGCACTGGTCCTTGGGGGTAAGCGCCACGTA
CAGCGGCGTACCCCGGTCATGCGAAAAGATTATTGAAGAAGATAGACAGCAGACCAACACGCGCACCGCACAGTTCATAG
CCGCGGGTGTGGACGTTCGCTACCACCTCTGA

## Sheet: DataS2_TP0133
Data S2. Sequences of locus TP0126 (fasta format)
>TP0133_1_40_1_CZ
GTGATGGCGCGCAGCAGATGCGTGCACCGCGTGGTGCACCAGGCAGCGTGCATCGGGGTGATAGGCCTGAGCACCAGCGC
GCTGACCACGTGCGATTTCACTGGCATCTTTGTGGCCATCCAGTCGGAAGTGCCCATTAAAACGCCGTCTATTCCGGGGG
CGATTTATGGCCTGGTCAAGGCCGGGAGCAAGCTCTATGCCACCAACGGCCAGCTTTGGAAAAAGAACGTAGCAGAAGAA
GGTAAAGACTGGGAGCGGGAGTCCTGTTTCGACTCGGTGATAGGCGACAGCCGCATCACGAGCCTTGCGGCAGACAACGG
CGAGAATGGCGTGCTCGTTGCCTGCATTCTTGGCAAGGGGGCGTACAAGTGGTCGCAGGGTAGCGCCGACCAGACAAGCG
GAAATCCGTCTGCCCTGAGTGGCACAGAAAAAGCACTCAGCGTGGTAGGGACCGGGACATCATGCGTGTACCTTAACCAC
ACGGATGATAAGGTTGGGGAAACCAGTAGTTCGGAAAGTGGTGGAATGACTGCGTCAGGAGAAACGAATGAGTTCTGCCT
GCACGCCGGTAACGGGTTTTTAGTTACCACCAAAAAGGTGTGTGTCGGTAGTGATGGTTCTCCCGTGGCAAAGAGTGATG
GCGAAGAACCAGTTCCGCCGATTCTTGCGGCAACTGACGACGGGAGCGGGCACGTTTATATCCTCACGAAAGACAAGGTG
TACTGCAAAAAAGTTAATCAAAGCGAAGGGAAAATTCAGGATTGCCCACAGTCTGCCGCAGCAGCGCCGGAGCCAACCGG
GGCACACAGTGTTGCCCATAAGGTAGCAGACGCGCACTCCATAGCGTTCTTCAAAAACGGCAGCGACGAGTTCTTGCTCA
TCGGGGGCCGGCAGGGCTACGGAGAGATAAAGCTGGAAAGAGGTTCAGGAAGCAACGGGAACGGAGCACAGTGCGTCCAC
CTGAAGGAAGAGAATGTACACGATCAAACCGGCTGGCATGAGAAGGGCTCCACCCCGAAAGGCAGCGCCGAGCAGTATCG
TAGTACGATCGGCCGCTGGGCAGTGAGCGGTATTTACGTAATCAAAAAAAGCACTAGCGGTGGGCGGGGAAAGCGGAGCA
CCTCAACAGACTGCGAAAGACCAGACCTCTACGTGGCGGTGGGAGACACGAACGATACGTACACCGGGCTGTGGAGGTTT
GACTCCGCCGCGCAAAAGTGGAACCGCGAATGA
>TP0133_1_28_1_CZ
GTGATGGCGCGCAGCAGATGCGTGCACCGCGTGGTGCACCAGGCAGCGTGCATCGGGGTGATAGGCCTGAGCACCAGCGC
GCTGACCACGTGCGATTTCACTGGCATCTTTGTGGCCATCCAGTCGGAAGTGCCCATTAAAACGCCGTCTATTCCGGGGG
CGATTTATGGCCTGGTCAAGGCCGGGAGCAAGCTCTATGCCACCAACGGCCAGCTTTGGAAAAAGAACGTAGCAGAAGAA
GGTAAAGACTGGGAGCGGGAGTCCTGTTTCGACTCGGTGATAGGCGACAGCCGCATCACGAGCCTTGCGGCAGACAACGG
CGAGAATGGCGTGCTCGTTGCCTGCATTCTTGGCAAGGGGGCGTACAAGTGGTCGCAGGGTAGCGCCGACCAGACAAGCG
GAAATCCGTCTGCCCTGAGTGGCACAGAAAAAGCACTCAGCGTGGTAGGGACCGGGACATCATGCGTGTACCTTAACCAC
ACGGATGATAAGGTTGGGGAAACCAGTAGTTCGGAAAGTGGTGGAATGACTGCGTCAGGAGAAACGAATGAGTTCTGCCT
GCACGCCGGTAACGGGTTTTTAGTTACCACCAAAAAGGTGTGTGTCGGTAGTGATGGTTCTCCCGTGGCAAAGAGTGATG
GCGAAGAACCAGTTCCGCCGATTCTTGCGGCAACTGACGACGGGAGCGGGCACGTTTATATCCTCACGAAAGACAAGGTG
TACTGCAAAAAAGTTAATCAAAGCGAAGGGAAAATTCAGGATTGCCCACAGTCTGCCGCAGCAGCGCCGGAGCCAACCGG
GGCACACAGTGTTGCCCATAAGGTAGCAGACGCGCACTCCATAGCGTTCTTCAAAAACGGCAGCGACGAGTTCTTGCTCA
TCGGGGGCCGGCAGGGCTACGGAGAGATAAAGCTGGAAAGAGGTTCAGGAAGCAACGGGAACGGAGCACAGTGCGTCCAC
CTGAAGGAAGAGAATGTACACGATCAAACCGGCTGGCATGAGAAGGGCTCCACCCCGAAAGGCAGCGCCGAGCAGTATCG
TAGTACGATCGGCCGCTGGGCAGTGAGCGGTATTTACGTAATCAAAAAAAGCACTAGCGGTGGGCGGGGAAAGCGGAGCA
CCTCAACAGACTGCGAAAGACCAGACCTCTACGTGGCGGTGGGAGACACGAACGATACGTACACCGGGCTGTGGAGGTTT
GACTCCGCCGCGCAAAAGTGGAACCGCGAATGA
>TP0133_1_36_1_CZ
GTGATGGCGCGCAGCAGATGCGTGCACCGCGTGGTGCACCAGGCAGCGTGCATCGGGGTGATAGGCCTGAGCACCAGCGC
GCTGACCACGTGCGATTTCACTGGCATCTTTGTGGCCATCCAGTCGGAAGTGCCCATTAAAACGCCGTCTATTCCGGGGG
CGATTTATGGCCTGGTCAAGGCCGGGAGCAAGCTCTATGCCACCAACGGCCAGCTTTGGAAAAAGAACGTAGCAGAAGAA
GGTAAAGACTGGGAGCGGGAGTCCTGTTTCGACTCGGTGATAGGCGACAGCCGCATCACGAGCCTTGCGGCAGACAACGG
CGAGAATGGCGTGCTCGTTGCCTGCATTCTTGGCAAGGGGGCGTACAAGTGGTCGCAGGGTAGCGCCGACCAGACAAGCG
GAAATCCGTCTGCCCTGAGTGGCACAGAAAAAGCACTCAGCGTGGTAGGGACCGGGACATCATGCGTGTACCTTAACCAC
ACGGATGATAAGGTTGGGGAAACCAGTAGTTCGGAAAGTGGTGGAATGACTGCGTCAGGAGAAACGAATGAGTTCTGCCT
GCACGCCGGTAACGGGTTTTTAGTTACCACCAAAAAGGTGTGTGTCGGTAGTGATGGTTCTCCCGTGGCAAAGAGTGATG
GCGAAGAACCAGTTCCGCCGATTCTTGCGGCAACTGACGACGGGAGCGGGCACGTTTATATCCTCACGAAAGACAAGGTG
TACTGCAAAAAAGTTAATCAAAGCGAAGGGAAAATTCAGGATTGCCCACAGTCTGCCGCAGCAGCGCCGGAGCCAACCGG
GGCACACAGTGTTGCCCATAAGGTAGCAGACGCGCACTCCATAGCGTTCTTCAAAAACGGCAGCGACGAGTTCTTGCTCA
TCGGGGGCCGGCAGGGCTACGGAGAGATAAAGCTGGAAAGAGGTTCAGGAAGCAACGGGAACGGAGCACAGTGCGTCCAC
CTGAAGGAAGAGAATGTACACGATCAAACCGGCTGGCATGAGAAGGGCTCCACCCCGAAAGGCAGCGCCGAGCAGTATCG
TAGTACGATCGGCCGCTGGGCAGTGAGCGGTATTTACGTAATCAAAAAAAGCACTAGCGGTGGGCGGGGAAAGCGGAGCA
CCTCAACAGACTGCGAAAGACCAGACCTCTACGTGGCGGTGGGAGACACGAACGATACGTACACCGGGCTGTGGAGGTTT
GACTCCGCCGCGCAAAAGTGGAACCGCGAATGA
>TP0133_1_1_8_FR
GTGATGGCGCGCAGCAGATGCGTGCACCGCGTGGTGCACCAGGCAGCGTGCATCGGGGTGATAGGCCTGAGCACCAGCGC
GCTGACCACGTGCGATTTCACTGGCATCTTTGTGGCCATCCAGTCGGAAGTGCCCATTAAAACGCCGTCTATTCCGGGGG
CGATTTATGGCCTGGTCAAGGCCGGGAGCAAGCTCTATGCCACCAACGGCCAGCTTTGGAAAAAGAACGTAGCAGAAGAA
GGTAAAGACTGGGAGCGGGAGTCCTGTTTCGACTCGGTGATAGGCGACAGCCGCATCACGAGCCTTGCGGCAGACAACGG
CGAGAATGGCGTGCTCGTTGCCTGCATTCTTGGCAAGGGGGCGTACAAGTGGTCGCAGGGTAGCGCCGACCAGACAAGCG
GAAATCCGTCTGCCCTGAGTGGCACAGAAAAAGCACTCAGCGTGGTAGGGACCGGGACATCATGCGTGTACCTTAACCAC
ACGGATGATAAGGTTGGGGAAACCAGTAGTTCGGAAAGTGGTGGAATGACTGCGTCAGGAGAAACGAATGAGTTCTGCCT
GCACGCCGGTAACGGGTTTTTAGTTACCACCAAAAAGGTGTGTGTCGGTAGTGATGGTTCTCCCGTGGCAAAGAGTGATG
GCGAAGAACCAGTTCCGCCGATTCTTGCGGCAACTGACGACGGGAGCGGGCACGTTTATATCCTCACGAAAGACAAGGTG
TACTGCAAAAAAGTTAATCAAAGCGAAGGGAAAATTCAGGATTGCCCACAGTCTGCCGCAGCAGCGCCGGAGCCAACCGG
GGCACACAGTGTTGCCCATAAGGTAGCAGACGCGCACTCCATAGCGTTCTTCAAAAACGGCAGCGACGAGTTCTTGCTCA
TCGGGGGCCGGCAGGGCTACGGAGAGATAAAGCTGGAAAGAGGTTCAGGAAGCAACGGGAACGGAGCACAGTGCGTCCAC
CTGAAGGAAGAGAATGTACACGATCAAACCGGCTGGCATGAGAAGGGCTCCACCCCGAAAGGCAGCGCCGAGCAGTATCG
TAGTACGATCGGCCGCTGGGCAGTGAGCGGTATTTACGTAATCAAAAAAAGCACTAGCGGTGGGCGGGGAAAGCGGAGCA
CCTCAACAGACTGCGAAAGACCAGACCTCTACGTGGCGGTGGGAGACACGAACGATACGTACACCGGGCTGTGGAGGTTT
GACTCCGCCGCGCAAAAGTGGAACCGCGAATGA
>TP0133_1_1_8_CZ
GTGATGGCGCGCAGCAGATGCGTGCACCGCGTGGTGCACCAGGCAGCGTGCATCGGGGTGATAGGCCTGAGCACCAGCGC
GCTGACCACGTGCGATTTCACTGGCATCTTTGTGGCCATCCAGTCGGAAGTGCCCATTAAAACGCCGTCTATTCCGGGGG
CGATTTATGGCCTGGTCAAGGCCGGGAGCAAGCTCTATGCCACCAACGGCCAGCTTTGGAAAAAGAACGTAGCAGAAGAA
GGTAAAGACTGGGAGCGGGAGTCCTGTTTCGACTCGGTGATAGGCGACAGCCGCATCACGAGCCTTGCGGCAGACAACGG
CGAGAATGGCGTGCTCGTTGCCTGCATTCTTGGCAAGGGGGCGTACAAGTGGTCGCAGGGTAGCGCCGACCAGACAAGCG
GAAATCCGTCTGCCCTGAGTGGCACAGAAAAAGCACTCAGCGTGGTAGGGACCGGGACATCATGCGTGTACCTTAACCAC
ACGGATGATAAGGTTGGGGAAACCAGTAGTTCGGAAAGTGGTGGAATGACTGCGTCAGGAGAAACGAATGAGTTCTGCCT
GCACGCCGGTAACGGGTTTTTAGTTACCACCAAAAAGGTGTGTGTCGGTAGTGATGGTTCTCCCGTGGCAAAGAGTGATG
GCGAAGAACCAGTTCCGCCGATTCTTGCGGCAACTGACGACGGGAGCGGGCACGTTTATATCCTCACGAAAGACAAGGTG
TACTGCAAAAAAGTTAATCAAAGCGAAGGGAAAATTCAGGATTGCCCACAGTCTGCCGCAGCAGCGCCGGAGCCAACCGG
GGCACACAGTGTTGCCCATAAGGTAGCAGACGCGCACTCCATAGCGTTCTTCAAAAACGGCAGCGACGAGTTCTTGCTCA
TCGGGGGCCGGCAGGGCTACGGAGAGATAAAGCTGGAAAGAGGTTCAGGAAGCAACGGGAACGGAGCACAGTGCGTCCAC
CTGAAGGAAGAGAATGTACACGATCAAACCGGCTGGCATGAGAAGGGCTCCACCCCGAAAGGCAGCGCCGAGCAGTATCG
TAGTACGATCGGCCGCTGGGCAGTGAGCGGTATTTACGTAATCAAAAAAAGCACTAGCGGTGGGCGGGGAAAGCGGAGCA
CCTCAACAGACTGCGAAAGACCAGACCTCTACGTGGCGGTGGGAGACACGAACGATACGTACACCGGGCTGTGGAGGTTT
GACTCCGCCGCGCAAAAGTGGAACCGCGAATGA
>TP0133_1_1_3_SW
GTGATGGCGCGCAGCAGATGCGTGCACCGCGTGGTGCACCAGGCAGCGTGCATCGGGGTGATAGGCCTGAGCACCAGCGC
GCTGACCACGTGCGATTTCACTGGCATCTTTGTGGCCATCCAGTCGGAAGTGCCCATTAAAACGCCGTCTATTCCGGGGG
CGATTTATGGCCTGGTCAAGGCCGGGAGCAAGCTCTATGCCACCAACGGCCAGCTTTGGAAAAAGAACGTAGCAGAAGAA
GGTAAAGACTGGGAGCGGGAGTCCTGTTTCGACTCGGTGATAGGCGACAGCCGCATCACGAGCCTTGCGGCAGACAACGG
CGAGAATGGCGTGCTCGTTGCCTGCATTCTTGGCAAGGGGGCGTACAAGTGGTCGCAGGGTAGCGCCGACCAGACAAGCG
GAAATCCGTCTGCCCTGAGTGGCACAGAAAAAGCACTCAGCGTGGTAGGGACCGGGACATCATGCGTGTACCTTAACCAC
ACGGATGATAAGGTTGGGGAAACCAGTAGTTCGGAAAGTGGTGGAATGACTGCGTCAGGAGAAACGAATGAGTTCTGCCT
GCACGCCGGTAACGGGTTTTTAGTTACCACCAAAAAGGTGTGTGTCGGTAGTGATGGTTCTCCCGTGGCAAAGAGTGATG
GCGAAGAACCAGTTCCGCCGATTCTTGCGGCAACTGACGACGGGAGCGGGCACGTTTATATCCTCACGAAAGACAAGGTG
TACTGCAAAAAAGTTAATCAAAGCGAAGGGAAAATTCAGGATTGCCCACAGTCTGCCGCAGCAGCGCCGGAGCCAACCGG
GGCACACAGTGTTGCCCATAAGGTAGCAGACGCGCACTCCATAGCGTTCTTCAAAAACGGCAGCGACGAGTTCTTGCTCA
TCGGGGGCCGGCAGGGCTACGGAGAGATAAAGCTGGAAAGAGGTTCAGGAAGCAACGGGAACGGAGCACAGTGCGTCCAC
CTGAAGGAAGAGAATGTACACGATCAAACCGGCTGGCATGAGAAGGGCTCCACCCCGAAAGGCAGCGCCGAGCAGTATCG
TAGTACGATCGGCCGCTGGGCAGTGAGCGGTATTTACGTAATCAAAAAAAGCACTAGCGGTGGGCGGGGAAAGCGGAGCA
CCTCAACAGACTGCGAAAGACCAGACCTCTACGTGGCGGTGGGAGACACGAACGATACGTACACCGGGCTGTGGAGGTTT
GACTCCGCCGCGCAAAAGTGGAACCGCGAATGA
>TP0133_1_44_1_NL
GTGATGGCGCGCAGCAGATGCGTGCACCGCGTGGTGCACCAGGCAGCGTGCATCGGGGTGATAGGCCTGAGCACCAGCGC
GCTGACCACGTGCGATTTCACTGGCATCTTTGTGGCCATCCAGTCGGAAGTGCCCATTAAAACGCCGTCTATTCCGGGGG
CGATTTATGGCCTGGTCAAGGCCGGGAGCAAGCTCTATGCCACCAACGGCCAGCTTTGGAAAAAGAACGTAGCAGAAGAA
GGTAAAGACTGGGAGCGGGAGTCCTGTTTCGACTCGGTGATAGGCGACAGCCGCATCACGAGCCTTGCGGCAGACAACGG
CGAGAATGGCGTGCTCGTTGCCTGCATTCTTGGCAAGGGGGCGTACAAGTGGTCGCAGGGTAGCGCCGACCAGACAAGCG
GAAATCCGTCTGCCCTGAGTGGCACAGAAAAAGCACTCAGCGTGGTAGGGACCGGGACATCATGCGTGTACCTTAACCAC
ACGGATGATAAGGTTGGGGAAACCAGTAGTTCGGAAAGTGGTGGAATGACTGCGTCAGGAGAAACGAATGAGTTCTGCCT
GCACGCCGGTAACGGGTTTTTAGTTACCACCAAAAAGGTGTGTGTCGGTAGTGATGGTTCTCCCGTGGCAAAGAGTGATG
GCGAAGAACCAGTTCCGCCGATTCTTGCGGCAACTGACGACGGGAGCGGGCACGTTTATATCCTCACGAAAGACAAGGTG
TACTGCAAAAAAGTTAATCAAAGCGAAGGGAAAATTCAGGATTGCCCACAGTCTGCCGCAGCAGCGCCGGAGCCAACCGG
GGCACACAGTGTTGCCCATAAGGTAGCAGACGCGCACTCCATAGCGTTCTTCAAAAACGGCAGCGACGAGTTCTTGCTCA
TCGGGGGCCGGCAGGGCTACGGAGAGATAAAGCTGGAAAGAGGTTCAGGAAGCAACGGGAACGGAGCACAGTGCGTCCAC
CTGAAGGAAGAGAATGTACACGATCAAACCGGCTGGCATGAGAAGGGCTCCACCCCGAAAGGCAGCGCCGAGCAGTATCG
TAGTACGATCGGCCGCTGGGCAGTGAGCGGTATTTACGTAATCAAAAAAAGCACTAGCGGTGGGCGGGGAAAGCGGAGCA
CCTCAACAGACTGCGAAAGACCAGACCTCTACGTGGCGGTGGGAGACACGAACGATACGTACACCGGGCTGTGGAGGTTT
GACTCCGCCGCGCAAAAGTGGAACCGCGAATGA
>TP0133_9_7_3_NL
GTGATGGCGCGCAGCAGATGCGTGCACCGCGTGGTGCACCAGGCAGCGTGCATCGGGGTGATAGGCCTGAGCACCAGCGC
GCTGACCACGTGCGATTTCACTGGCATCTTTGTGGCCATCCAGTCGGAAGTGCCCATTAAAACGCCGTCTATTCCGGGGG
CGATTTATGGCCTGGTCAAGGCCGGGAGCAAGCTCTATGCCACCAACGGCCAGCTTTGGAAAAAGAACGTAGCAGAAGAA
GGTAAAGACTGGGAGCGGGAGTCCTGTTTCGACTCGGTGATAGGCGACAGCCGCATCACGAGCCTTGCGGCAGACAACGG
CGAGAATGGCGTGCTCGTTGCCTGCATTCTTGGCAAGGGGGCGTACAAGTGGTCGCAGGGTAGCGCCGACCAGACAAGCG
GAAATCCGTCTGCCCTGAGTGGCACAGAAAAAGCACTCAGCGTGGTAGGGACCGGGACATCATGCGTGTACCTTAACCAC
ACGGATGATAAGGTTGGGGAAACCAGTAGTTCGGAAAGTGGTGGAATGACTGCGTCAGGAGAAACGAATGAGTTCTGCCT
GCACGCCGGTAACGGGTTTTTAGTTACCACCAAAAAGGTGTGTGTCGGTAGTGATGGTTCTCCCGTGGCAAAGAGTGATG
GCGAAGAACCAGTTCCGCCGATTCTTGCGGCAACTGACGACGGGAGCGGGCACGTTTATATCCTCACGAAAGACAAGGTG
TACTGCAAAAAAGTTAATCAAAGCGAAGGGAAAATTCAGGATTGCCCACAGTCTGCCGCAGCAGCGCCGGAGCCAACCGG
GGCACACAGTGTTGCCCATAAGGTAGCAGACGCGCACTCCATAGCGTTCTTCAAAAACGGCAGCGACGAGTTCTTGCTCA
TCGGGGGCCGGCAGGGCTACGGAGAGATAAAGCTGGAAAGAGGTTCAGGAAGCAACGGGAACGGAGCACAGTGCGTCCAC
CTGAAGGAAGAGAATGTACACGATCAAACCGGCTGGCATGAGAAGGGCTCCACCCCGAAAGGCAGCGCCGAGCAGTATCG
TAGTACGATCGGCCGCTGGGCAGTGAGCGGTATTTACGTAATCAAAAAAAGCACTAGCGGTGGGCGGGGAAAGCGGAGCA
CCTCAACAGACTGCGAAAGACCAGACCTCTACGTGGCGGTGGGAGACACGAACGATACGTACACCGGGCTGTGGAGGTTT
GACTCCGCCGCGCAAAAGTGGAACCGCGAATGA
>TP0133_1_17_9_FR
GTGATGGCGCGCAGCAGATGCGTGCACCGCGTGGTGCACCAGGCAGCGTGCATCGGGGTGATAGGCCTGAGCACCAGCGC
GCTGACCACGTGCGATTTCACTGGCATCTTTGTGGCCATCCAGTCGGAAGTGCCCATTAAAACGCCGTCTATTCCGGGGG
CGATTTATGGCCTGGTCAAGGCCGGGAGCAAGCTCTATGCCACCAACGGCCAGCTTTGGAAAAAGAACGTAGCAGAAGAA
GGTAAAGACTGGGAGCGGGAGTCCTGTTTCGACTCGGTGATAGGCGACAGCCGCATCACGAGCCTTGCGGCAGACAACGG
CGAGAATGGCGTGCTCGTTGCCTGCATTCTTGGCAAGGGGGCGTACAAGTGGTCGCAGGGTAGCGCCGACCAGACAAGCG
GAAATCCGTCTGCCCTGAGTGGCACAGAAAAAGCACTCAGCGTGGTAGGGACCGGGACATCATGCGTGTACCTTAACCAC
ACGGATGATAAGGTTGGGGAAACCAGTAGTTCGGAAAGTGGTGGAATGACTGCGTCAGGAGAAACGAATGAGTTCTGCCT
GCACGCCGGTAACGGGTTTTTAGTTACCACCAAAAAGGTGTGTGTCGGTAGTGATGGTTCTCCCGTGGCAAAGAGTGATG
GCGAAGAACCAGTTCCGCCGATTCTTGCGGCAACTGACGACGGGAGCGGGCACGTTTATATCCTCACGAAAGACAAGGTG
TACTGCAAAAAAGTTAATCAAAGCGAAGGGAAAATTCAGGATTGCCCACAGTCTGCCGCAGCAGCGCCGGAGCCAACCGG
GGCACACAGTGTTGCCCATAAGGTAGCAGACGCGCACTCCATAGCGTTCTTCAAAAACGGCAGCGACGAGTTCTTGCTCA
TCGGGGGCCGGCAGGGCTACGGAGAGATAAAGCTGGAAAGAGGTTCAGGAAGCAACGGGAACGGAGCACAGTGCGTCCAC
CTGAAGGAAGAGAATGTACACGATCAAACCGGCTGGCATGAGAAGGGCTCCACCCCGAAAGGCAGCGCCGAGCAGTATCG
TAGTACGATCGGCCGCTGGGCAGTGAGCGGTATTTACGTAATCAAAAAAAGCACTAGCGGTGGGCGGGGAAAGCGGAGCA
CCTCAACAGACTGCGAAAGACCAGACCTCTACGTGGCGGTGGGAGACACGAACGATACGTACACCGGGCTGTGGAGGTTT
GACTCCGCCGCGCAAAAGTGGAACCGCGAATGA
>TP0133_6_26_1_CZ
GTGATGGCGCGCAGCAGATGCGTGCACCGCGTGGTGCACCAGGCAGCGTGCATCGGGGTGATAGGCCTGAGCACCAGCGC
GCTGACCACGTGCGATTTCACTGGCATCTTTGTGGCCATCCAGTCGGAAGTGCCCATTAAAACGCCGTCTATTCCGGGGG
CGATTTATGGCCTGGTCAAGGCCGGGAGCAAGCTCTATGCCACCAACGGCCAGCTTTGGAAAAAGAACGTAGCAGAAGAA
GGTAAAGACTGGGAGCGGGAGTCCTGTTTCGACTCGGTGATAGGCGACAGCCGCATCACGAGCCTTGCGGCAGACAACGG
CGAGAATGGCGTGCTCGTTGCCTGCATTCTTGGCAAGGGGGCGTACAAGTGGTCGCAGGGTAGCGCCGACCAGACAAGCG
GAAATCCGTCTGCCCTGAGTGGCACAGAAAAAGCACTCAGCGTGGTAGGGACCGGGACATCATGCGTGTACCTTAACCAC
ACGGATGATAAGGTTGGGGAAACCAGTAGTTCGGAAAGTGGTGGAATGACTGCGTCAGGAGAAACGAATGAGTTCTGCCT
GCACGCCGGTAACGGGTTTTTAGTTACCACCAAAAAGGTGTGTGTCGGTAGTGATGGTTCTCCCGTGGCAAAGAGTGATG
GCGAAGAACCAGTTCCGCCGATTCTTGCGGCAACTGACGACGGGAGCGGGCACGTTTATATCCTCACGAAAGACAAGGTG
TACTGCAAAAAAGTTAATCAAAGCGAAGGGAAAATTCAGGATTGCCCACAGTCTGCCGCAGCAGCGCCGGAGCCAACCGG
GGCACACAGTGTTGCCCATAAGGTAGCAGACGCGCACTCCATAGCGTTCTTCAAAAACGGCAGCGACGAGTTCTTGCTCA
TCGGGGGCCGGCAGGGCTACGGAGAGATAAAGCTGGAAAGAGGTTCAGGAAGCAACGGGAACGGAGCACAGTGCGTCCAC
CTGAAGGAAGAGAATGTACACGATCAAACCGGCTGGCATGAGAAGGGCTCCACCCCGAAAGGCAGCGCCGAGCAGTATCG
TAGTACGATCGGCCGCTGGGCAGTGAGCGGTATTTACGTAATCAAAAAAAGCACTAGCGGTGGGCGGGGAAAGCGGAGCA
CCTCAACAGACTGCGAAAGACCAGACCTCTACGTGGCGGTGGGAGACACGAACGATACGTACACCGGGCTGTGGAGGTTT
GACTCCGCCGCGCAAAAGTGGAACCGCGAATGA
>TP0133_7_45_9_NL
GTGATGGCGCGCAGCAGATGCGTGCACCGCGTGGTGCACCAGGCAGCGTGCATCGGGGTGATAGGCCTGAGCACCAGCGC
GCTGACCACGTGCGATTTCACTGGCATCTTTGTGGCCATCCAGTCGGAAGTGCCCATTAAAACGCCGTCTATTCCGGGGG
CGATTTATGGCCTGGTCAAGGCCGGGAGCAAGCTCTATGCCACCAACGGCCAGCTTTGGAAAAAGAACGTAGCAGAAGAA
GGTAAAGACTGGGAGCGGGAGTCCTGTTTCGACTCGGTGATAGGCGACAGCCGCATCACGAGCCTTGCGGCAGACAACGG
CGAGAATGGCGTGCTCGTTGCCTGCATTCTTGGCAAGGGGGCGTACAAGTGGTCGCAGGGTAGCGCCGACCAGACAAGCG
GAAATCCGTCTGCCCTGAGTGGCACAGAAAAAGCACTCAGCGTGGTAGGGACCGGGACATCATGCGTGTACCTTAACCAC
ACGGATGATAAGGTTGGGGAAACCAGTAGTTCGGAAAGTGGTGGAATGACTGCGTCAGGAGAAACGAATGAGTTCTGCCT
GCACGCCGGTAACGGGTTTTTAGTTACCACCAAAAAGGTGTGTGTCGGTAGTGATGGTTCTCCCGTGGCAAAGAGTGATG
GCGAAGAACCAGTTCCGCCGATTCTTGCGGCAACTGACGACGGGAGCGGGCACGTTTATATCCTCACGAAAGACAAGGTG
TACTGCAAAAAAGTTAATCAAAGCGAAGGGAAAATTCAGGATTGCCCACAGTCTGCCGCAGCAGCGCCGGAGCCAACCGG
GGCACACAGTGTTGCCCATAAGGTAGCAGACGCGCACTCCATAGCGTTCTTCAAAAACGGCAGCGACGAGTTCTTGCTCA
TCGGGGGCCGGCAGGGCTACGGAGAGATAAAGCTGGAAAGAGGTTCAGGAAGCAACGGGAACGGAGCACAGTGCGTCCAC
CTGAAGGAAGAGAATGTACACGATCAAACCGGCTGGCATGAGAAGGGCTCCACCCCGAAAGGCAGCGCCGAGCAGTATCG
TAGTACGATCGGCCGCTGGGCAGTGAGCGGTATTTACGTAATCAAAAAAAGCACTAGCGGTGGGCGGGGAAAGCGGAGCA
CCTCAACAGACTGCGAAAGACCAGACCTCTACGTGGCGGTGGGAGACACGAACGATACGTACACCGGGCTGTGGAGGTTT
GACTCCGCCGCGCAAAAGTGGAACCGCGAATGA
>TP0133_1_1_1_CZ
GTGATGGCGCGCAGCAGATGCGTGCACCGCGTGGTGCACCAGGCAGCGTGCATCGGGGTGATAGGCCTGAGCACCAGCGC
GCTGACCACGTGCGATTTCACTGGCATCTTTGTGGCCATCCAGTCGGAAGTGCCCATTAAAACGCCGTCTATTCCGGGGG
CGATTTATGGCCTGGTCAAGGCCGGGAGCAAGCTCTATGCCACCAACGGCCAGCTTTGGAAAAAGAACGTAGCAGAAGAA
GGTAAAGACTGGGAGCGGGAGTCCTGTTTCGACTCGGTGATAGGCGACAGCCGCATCACGAGCCTTGCGGCAGACAACGG
CGAGAATGGCGTGCTCGTTGCCTGCATTCTTGGCAAGGGGGCGTACAAGTGGTCGCAGGGTAGCGCCGACCAGACAAGCG
GAAATCCGTCTGCCCTGAGTGGCACAGAAAAAGCACTCAGCGTGGTAGGGACCGGGACATCATGCGTGTACCTTAACCAC
ACGGATGATAAGGTTGGGGAAACCAGTAGTTCGGAAAGTGGTGGAATGACTGCGTCAGGAGAAACGAATGAGTTCTGCCT
GCACGCCGGTAACGGGTTTTTAGTTACCACCAAAAAGGTGTGTGTCGGTAGTGATGGTTCTCCCGTGGCAAAGAGTGATG
GCGAAGAACCAGTTCCGCCGATTCTTGCGGCAACTGACGACGGGAGCGGGCACGTTTATATCCTCACGAAAGACAAGGTG
TACTGCAAAAAAGTTAATCAAAGCGAAGGGAAAATTCAGGATTGCCCACAGTCTGCCGCAGCAGCGCCGGAGCCAACCGG
GGCACACAGTGTTGCCCATAAGGTAGCAGACGCGCACTCCATAGCGTTCTTCAAAAACGGCAGCGACGAGTTCTTGCTCA
TCGGGGGCCGGCAGGGCTACGGAGAGATAAAGCTGGAAAGAGGTTCAGGAAGCAACGGGAACGGAGCACAGTGCGTCCAC
CTGAAGGAAGAGAATGTACACGATCAAACCGGCTGGCATGAGAAGGGCTCCACCCCGAAAGGCAGCGCCGAGCAGTATCG
TAGTACGATCGGCCGCTGGGCAGTGAGCGGTATTTACGTAATCAAAAAAAGCACTAGCGGTGGGCGGGGAAAGCGGAGCA
CCTCAACAGACTGCGAAAGACCAGACCTCTACGTGGCGGTGGGAGACACGAACGATACGTACACCGGGCTGTGGAGGTTT
GACTCCGCCGCGCAAAAGTGGAACCGCGAATGA
>TP0133_1_1_1_NL
GTGATGGCGCGCAGCAGATGCGTGCACCGCGTGGTGCACCAGGCAGCGTGCATCGGGGTGATAGGCCTGAGCACCAGCGC
GCTGACCACGTGCGATTTCACTGGCATCTTTGTGGCCATCCAGTCGGAAGTGCCCATTAAAACGCCGTCTATTCCGGGGG
CGATTTATGGCCTGGTCAAGGCCGGGAGCAAGCTCTATGCCACCAACGGCCAGCTTTGGAAAAAGAACGTAGCAGAAGAA
GGTAAAGACTGGGAGCGGGAGTCCTGTTTCGACTCGGTGATAGGCGACAGCCGCATCACGAGCCTTGCGGCAGACAACGG
CGAGAATGGCGTGCTCGTTGCCTGCATTCTTGGCAAGGGGGCGTACAAGTGGTCGCAGGGTAGCGCCGACCAGACAAGCG
GAAATCCGTCTGCCCTGAGTGGCACAGAAAAAGCACTCAGCGTGGTAGGGACCGGGACATCATGCGTGTACCTTAACCAC
ACGGATGATAAGGTTGGGGAAACCAGTAGTTCGGAAAGTGGTGGAATGACTGCGTCAGGAGAAACGAATGAGTTCTGCCT
GCACGCCGGTAACGGGTTTTTAGTTACCACCAAAAAGGTGTGTGTCGGTAGTGATGGTTCTCCCGTGGCAAAGAGTGATG
GCGAAGAACCAGTTCCGCCGATTCTTGCGGCAACTGACGACGGGAGCGGGCACGTTTATATCCTCACGAAAGACAAGGTG
TACTGCAAAAAAGTTAATCAAAGCGAAGGGAAAATTCAGGATTGCCCACAGTCTGCCGCAGCAGCGCCGGAGCCAACCGG
GGCACACAGTGTTGCCCATAAGGTAGCAGACGCGCACTCCATAGCGTTCTTCAAAAACGGCAGCGACGAGTTCTTGCTCA
TCGGGGGCCGGCAGGGCTACGGAGAGATAAAGCTGGAAAGAGGTTCAGGAAGCAACGGGAACGGAGCACAGTGCGTCCAC
CTGAAGGAAGAGAATGTACACGATCAAACCGGCTGGCATGAGAAGGGCTCCACCCCGAAAGGCAGCGCCGAGCAGTATCG
TAGTACGATCGGCCGCTGGGCAGTGAGCGGTATTTACGTAATCAAAAAAAGCACTAGCGGTGGGCGGGGAAAGCGGAGCA
CCTCAACAGACTGCGAAAGACCAGACCTCTACGTGGCGGTGGGAGACACGAACGATACGTACACCGGGCTGTGGAGGTTT
GACTCCGCCGCGCAAAAGTGGAACCGCGAATGA
>TP0133_1_1_10_C
GTGATGGCGCGCAGCAGATGCGTGCACCGCGTGGTGCACCAGGCAGCGTGCATCGGGGTGATAGGCCTGAGCACCAGCGC
GCTGACCACGTGCGATTTCACTGGCATCTTTGTGGCCATCCAGTCGGAAGTGCCCATTAAAACGCCGTCTATTCCGGGGG
CGATTTATGGCCTGGTCAAGGCCGGGAGCAAGCTCTATGCCACCAACGGCCAGCTTTGGAAAAAGAACGTAGCAGAAGAA
GGTAAAGACTGGGAGCGGGAGTCCTGTTTCGACTCGGTGATAGGCGACAGCCGCATCACGAGCCTTGCGGCAGACAACGG
CGAGAATGGCGTGCTCGTTGCCTGCATTCTTGGCAAGGGGGCGTACAAGTGGTCGCAGGGTAGCGCCGACCAGACAAGCG
GAAATCCGTCTGCCCTGAGTGGCACAGAAAAAGCACTCAGCGTGGTAGGGACCGGGACATCATGCGTGTACCTTAACCAC
ACGGATGATAAGGTTGGGGAAACCAGTAGTTCGGAAAGTGGTGGAATGACTGCGTCAGGAGAAACGAATGAGTTCTGCCT
GCACGCCGGTAACGGGTTTTTAGTTACCACCAAAAAGGTGTGTGTCGGTAGTGATGGTTCTCCCGTGGCAAAGAGTGATG
GCGAAGAACCAGTTCCGCCGATTCTTGCGGCAACTGACGACGGGAGCGGGCACGTTTATATCCTCACGAAAGACAAGGTG
TACTGCAAAAAAGTTAATCAAAGCGAAGGGAAAATTCAGGATTGCCCACAGTCTGCCGCAGCAGCGCCGGAGCCAACCGG
GGCACACAGTGTTGCCCATAAGGTAGCAGACGCGCACTCCATAGCGTTCTTCAAAAACGGCAGCGACGAGTTCTTGCTCA
TCGGGGGCCGGCAGGGCTACGGAGAGATAAAGCTGGAAAGAGGTTCAGGAAGCAACGGGAACGGAGCACAGTGCGTCCAC
CTGAAGGAAGAGAATGTACACGATCAAACCGGCTGGCATGAGAAGGGCTCCACCCCGAAAGGCAGCGCCGAGCAGTATCG
TAGTACGATCGGCCGCTGGGCAGTGAGCGGTATTTACGTAATCAAAAAAAGCACTAGCGGTGGGCGGGGAAAGCGGAGCA
CCTCAACAGACTGCGAAAGACCAGACCTCTACGTGGCGGTGGGAGACACGAACGATACGTACACCGGGCTGTGGAGGTTT
GACTCCGCCGCGCAAAAGTGGAACCGCGAATGA
>TP0133_1_1_10_NL
GTGATGGCGCGCAGCAGATGCGTGCACCGCGTGGTGCACCAGGCAGCGTGCATCGGGGTGATAGGCCTGAGCACCAGCGC
GCTGACCACGTGCGATTTCACTGGCATCTTTGTGGCCATCCAGTCGGAAGTGCCCATTAAAACGCCGTCTATTCCGGGGG
CGATTTATGGCCTGGTCAAGGCCGGGAGCAAGCTCTATGCCACCAACGGCCAGCTTTGGAAAAAGAACGTAGCAGAAGAA
GGTAAAGACTGGGAGCGGGAGTCCTGTTTCGACTCGGTGATAGGCGACAGCCGCATCACGAGCCTTGCGGCAGACAACGG
CGAGAATGGCGTGCTCGTTGCCTGCATTCTTGGCAAGGGGGCGTACAAGTGGTCGCAGGGTAGCGCCGACCAGACAAGCG
GAAATCCGTCTGCCCTGAGTGGCACAGAAAAAGCACTCAGCGTGGTAGGGACCGGGACATCATGCGTGTACCTTAACCAC
ACGGATGATAAGGTTGGGGAAACCAGTAGTTCGGAAAGTGGTGGAATGACTGCGTCAGGAGAAACGAATGAGTTCTGCCT
GCACGCCGGTAACGGGTTTTTAGTTACCACCAAAAAGGTGTGTGTCGGTAGTGATGGTTCTCCCGTGGCAAAGAGTGATG
GCGAAGAACCAGTTCCGCCGATTCTTGCGGCAACTGACGACGGGAGCGGGCACGTTTATATCCTCACGAAAGACAAGGTG
TACTGCAAAAAAGTTAATCAAAGCGAAGGGAAAATTCAGGATTGCCCACAGTCTGCCGCAGCAGCGCCGGAGCCAACCGG
GGCACACAGTGTTGCCCATAAGGTAGCAGACGCGCACTCCATAGCGTTCTTCAAAAACGGCAGCGACGAGTTCTTGCTCA
TCGGGGGCCGGCAGGGCTACGGAGAGATAAAGCTGGAAAGAGGTTCAGGAAGCAACGGGAACGGAGCACAGTGCGTCCAC
CTGAAGGAAGAGAATGTACACGATCAAACCGGCTGGCATGAGAAGGGCTCCACCCCGAAAGGCAGCGCCGAGCAGTATCG
TAGTACGATCGGCCGCTGGGCAGTGAGCGGTATTTACGTAATCAAAAAAAGCACTAGCGGTGGGCGGGGAAAGCGGAGCA
CCTCAACAGACTGCGAAAGACCAGACCTCTACGTGGCGGTGGGAGACACGAACGATACGTACACCGGGCTGTGGAGGTTT
GACTCCGCCGCGCAAAAGTGGAACCGCGAATGA
>TP0133_1_26_1_CZ
GTGATGGCGCGCAGCAGATGCGTGCACCGCGTGGTGCACCAGGCAGCGTGCATCGGGGTGATAGGCCTGAGCACCAGCGC
GCTGACCACGTGCGATTTCACTGGCATCTTTGTGGCCATCCAGTCGGAAGTGCCCATTAAAACGCCGTCTATTCCGGGGG
CGATTTATGGCCTGGTCAAGGCCGGGAGCAAGCTCTATGCCACCAACGGCCAGCTTTGGAAAAAGAACGTAGCAGAAGAA
GGTAAAGACTGGGAGCGGGAGTCCTGTTTCGACTCGGTGATAGGCGACAGCCGCATCACGAGCCTTGCGGCAGACAACGG
CGAGAATGGCGTGCTCGTTGCCTGCATTCTTGGCAAGGGGGCGTACAAGTGGTCGCAGGGTAGCGCCGACCAGACAAGCG
GAAATCCGTCTGCCCTGAGTGGCACAGAAAAAGCACTCAGCGTGGTAGGGACCGGGACATCATGCGTGTACCTTAACCAC
ACGGATGATAAGGTTGGGGAAACCAGTAGTTCGGAAAGTGGTGGAATGACTGCGTCAGGAGAAACGAATGAGTTCTGCCT
GCACGCCGGTAACGGGTTTTTAGTTACCACCAAAAAGGTGTGTGTCGGTAGTGATGGTTCTCCCGTGGCAAAGAGTGATG
GCGAAGAACCAGTTCCGCCGATTCTTGCGGCAACTGACGACGGGAGCGGGCACGTTTATATCCTCACGAAAGACAAGGTG
TACTGCAAAAAAGTTAATCAAAGCGAAGGGAAAATTCAGGATTGCCCACAGTCTGCCGCAGCAGCGCCGGAGCCAACCGG
GGCACACAGTGTTGCCCATAAGGTAGCAGACGCGCACTCCATAGCGTTCTTCAAAAACGGCAGCGACGAGTTCTTGCTCA
TCGGGGGCCGGCAGGGCTACGGAGAGATAAAGCTGGAAAGAGGTTCAGGAAGCAACGGGAACGGAGCACAGTGCGTCCAC
CTGAAGGAAGAGAATGTACACGATCAAACCGGCTGGCATGAGAAGGGCTCCACCCCGAAAGGCAGCGCCGAGCAGTATCG
TAGTACGATCGGCCGCTGGGCAGTGAGCGGTATTTACGTAATCAAAAAAAGCACTAGCGGTGGGCGGGGAAAGCGGAGCA
CCTCAACAGACTGCGAAAGACCAGACCTCTACGTGGCGGTGGGAGACACGAACGATACGTACACCGGGCTGTGGAGGTTT
GACTCCGCCGCGCAAAAGTGGAACCGCGAATGA
>TP0133_1_11_8_FR
GTGATGGCGCGCAGCAGATGCGTGCACCGCGTGGTGCACCAGGCAGCGTGCATCGGGGTGATAGGCCTGAGCACCAGCGC
GCTGACCACGTGCGATTTCACTGGCATCTTTGTGGCCATCCAGTCGGAAGTGCCCATTAAAACGCCGTCTATTCCGGGGG
CGATTTATGGCCTGGTCAAGGCCGGGAGCAAGCTCTATGCCACCAACGGCCAGCTTTGGAAAAAGAACGTAGCAGAAGAA
GGTAAAGACTGGGAGCGGGAGTCCTGTTTCGACTCGGTGATAGGCGACAGCCGCATCACGAGCCTTGCGGCAGACAACGG
CGAGAATGGCGTGCTCGTTGCCTGCATTCTTGGCAAGGGGGCGTACAAGTGGTCGCAGGGTAGCGCCGACCAGACAAGCG
GAAATCCGTCTGCCCTGAGTGGCACAGAAAAAGCACTCAGCGTGGTAGGGACCGGGACATCATGCGTGTACCTTAACCAC
ACGGATGATAAGGTTGGGGAAACCAGTAGTTCGGAAAGTGGTGGAATGACTGCGTCAGGAGAAACGAATGAGTTCTGCCT
GCACGCCGGTAACGGGTTTTTAGTTACCACCAAAAAGGTGTGTGTCGGTAGTGATGGTTCTCCCGTGGCAAAGAGTGATG
GCGAAGAACCAGTTCCGCCGATTCTTGCGGCAACTGACGACGGGAGCGGGCACGTTTATATCCTCACGAAAGACAAGGTG
TACTGCAAAAAAGTTAATCAAAGCGAAGGGAAAATTCAGGATTGCCCACAGTCTGCCGCAGCAGCGCCGGAGCCAACCGG
GGCACACAGTGTTGCCCATAAGGTAGCAGACGCGCACTCCATAGCGTTCTTCAAAAACGGCAGCGACGAGTTCTTGCTCA
TCGGGGGCCGGCAGGGCTACGGAGAGATAAAGCTGGAAAGAGGTTCAGGAAGCAACGGGAACGGAGCACAGTGCGTCCAC
CTGAAGGAAGAGAATGTACACGATCAAACCGGCTGGCATGAGAAGGGCTCCACCCCGAAAGGCAGCGCCGAGCAGTATCG
TAGTACGATCGGCCGCTGGGCAGTGAGCGGTATTTACGTAATCAAAAAAAGCACTAGCGGTGGGCGGGGAAAGCGGAGCA
CCTCAACAGACTGCGAAAGACCAGACCTCTACGTGGCGGTGGGAGACACGAACGATACGTACACCGGGCTGTGGAGGTTT
GACTCCGCCGCGCAAAAGTGGAACCGCGAATGA
>TP0133_19_3_1_NL
GTGATGGCGCGCAGCAGATGCGTGCACCGCGTGGTGCACCAGGCAGCGTGCATCGGGGTGATAGGCCTGAGCACCAGCGC
GCTGACCACGTGCGATTTCACTGGCATCTTTGTGGCCATCCAGTCGGAAGTGCCCATTAAAACGCCGTCTATTCCGGGGG
CGATTTATGGCCTGGTCAAGGCCGGGAGCAAGCTCTATGCCACCAACGGCCAGCTTTGGAAAAAGAACGTAGCAGAAGAA
GGTAAAGACTGGGAGCGGGAGTCCTGTTTCGACTCGGTGATAGGCGACAGCCGCATCACGAGCCTTGCGGCAGACAACGG
CGAGAATGGCGTGCTCGTTGCCTGCATTCTTGGCAAGGGGGCGTACAAGTGGTCGCAGGGTAGCGCCGACCAGACAAGCG
GAAATCCGTCTGCCCTGAGTGGCACAGAAAAAGCACTCAGCGTGGTAGGGACCGGGACATCATGCGTGTACCTTAACCAC
ACGGATGATAAGGTTGGGGAAACCAGTAGTTCGGAAAGTGGTGGAATGACTGCGTCAGGAGAAACGAATGAGTTCTGCCT
GCACGCCGGTAACGGGTTTTTAGTTACCACCAAAAAGGTGTGTGTCGGTAGTGATGGTTCTCCCGTGGCAAAGAGTGATG
GCGAAGAACCAGTTCCGCCGATTCTTGCGGCAACTGACGACGGGAGCGGGCACGTTTATATCCTCACGAAAGACAAGGTG
TACTGCAAAAAAGTTAATCAAAGCGAAGGGAAAATTCAGGATTGCCCACAGTCTGCCGCAGCAGCGCCGGAGCCAACCGG
GGCACACAGTGTTGCCCATAAGGTAGCAGACGCGCACTCCATAGCGTTCTTCAAAAACGGCAGCGACGAGTTCTTGCTCA
TCGGGGGCCGGCAGGGCTACGGAGAGATAAAGCTGGAAAGAGGTTCAGGAAGCAACGGGAACGGAGCACAGTGCGTCCAC
CTGAAGGAAGAGAATGTACACGATCAAACCGGCTGGCATGAGAAGGGCTCCACCCCGAAAGGCAGCGCCGAGCAGTATCG
TAGTACGATCGGCCGCTGGGCAGTGAGCGGTATTTACGTAATCAAAAAAAGCACTAGCGGTGGGCGGGGAAAGCGGAGCA
CCTCAACAGACTGCGAAAGACCAGACCTCTACGTGGCGGTGGGAGACACGAACGATACGTACACCGGGCTGTGGAGGTTT
GACTCCGCCGCGCAAAAGTGGAACCGCGAATGA

## Sheet: DataS3_TP0136
Data S3. Sequences of locus TP0136 (fasta format)
>TP0136_1_40_1_CZ
GTGGGGAGGAGTACGATGGATACGCAGTATATGAGGCGCCGGGTGTGCACGGTGGTGCGCGCGGTGGTGTGTCTACTCAG
CACGAGTTTGCTGACCACGTGCGATTTCACTGGCATCTTTGCGGCAATTCAGTCGGAAGTGCCCATTAAAACGCCGTCCA
TCCCGGGGGCGATTTATGGCCTGGTCAAGGCCGGGAGCAAGCTCTACGCCACCAACGGCCGGCTTTGGGAAAAGGAGCTG
AACGGCACTGAGTCGTGGCAGAAAGTGTCTTCCTCGTCCGTTCCCACTGACTCGGATAAAAAGGTTATGAGCATTGCCAC
CGACGGGACCAATTTCGTCCTCGCCTGCGTGCCTGGCACGGGCGTTTACAAACACTGCGTAAATGGCGCGGTCGGCAGCA
GCAGCACAGCGGCAAGCGGCTCGACTGAAACCTGCTCGAATCATGCGACGCTCGTGGGGGGAACGTCCACGCCCTTCTGG
ATCGTGCCGGGAGGCACGGGGAGTAATGGGAACTGCGGTTGCGGGGCAGGGGGGGGTGGCTCCTCCTCCAGTAGCAGCTC
GTGCATTCACATCTGGCTCGTGCCGGCAGGCACGGGGAGTAATGGGAACTGCGGTTGCGGGGCAGGGGGGGGTGGCTCCT
CCTCCAGTAGCAGCTCGTGCATTCACATTAAGAAAGAAGACACGGGCGAACAGTTTCTCGATAGGGGTGAGGGGTACGTG
GTGACCACCAAGCACCTCTACACCAAAAACGGCTCGTCCAGCGCGGGACCGGCGCCGTGTCCCGGTGGCGGCGGAGGCAG
CAGCGGGGGTGGGGGTTCCTCGCAGTACACCAAAGATTCCTGTTTCTTTTCCACGCCCATTCTGGCAAGCGTCAGCGACG
GGTGCTATCACTACATTCTCACCAAAGAAAAAGTGTACTGCAGAAAGCAGAATGCCGCTTCCTCCGCTGCGTCGTCACCA
GCCTCGTGTCCCTCTTCCCCTTCTTCTTCTTCCTCCTCCTCGACGAATGCGGGATGCGAGGTGGAGCACGGGGTGGACGA
CCCGCTGTGTCTTGCGATTTTTAAACACAACGGCTGCGAATACTTGCTCATCGGCGGCAGTCGGGGCTACGGGGAAATAA
AGCTGGAAGCGAGCTCCAGCGGTACGAACGGCACCTGCATGCGATTGAAAGAGAGCAATGTGCACAAGAGTCCGGACCAG
TGGGACGAGTCGAGCCCCACGCCCAAAGCGAGCGCCGAGCAGTATCGGGGCACGGTCGGTCGGTTTGCCGTGCAGAAAAT
CTACGTAGTTGAAAAAAATGGCGGTGGGAACGGTGTCGCCGCGGGTGGGGCGGGCTGTCCTGCAAGCGCCAGCAGTACCA
ACGGAACGGCCGGCAGCACGCAGCGTCCAGACCTCTACGCCGCAGTGGGGGAGTCGAGCGACTCGTACACGGGGCTGTGG
AAGTTTGACACCACCACGTGCTCCTGGAACCGCGAGTAA
>TP0136_1_28_1_CZ
GTGGGGAGGAGTACGATGGATACGCAGTATATGAGGCGCCGGGTGTGCACGGTGGTGCGCGCGGTGGTGTGTCTACTCAG
CACGAGTTTGCTGACCACGTGCGATTTCACTGGCATCTTTGCGGCAATTCAGTCGGAAGTGCCCATTAAAACGCCGTCCA
TCCCGGGGGCGATTTATGGCCTGGTCAAGGCCGGGAGCAAGCTCTACGCCACCAACGGCCGGCTTTGGGAAAAGGAGCTG
AACGGCACTGAGTCGTGGCAGAAAGTGTCTTCCTCGTCCGTTCCCACTGACTCGGATAAAAAGGTTATGAGCATTGCCAC
CGACGGGACCAATTTCGTCCTCGCCTGCGTGCCTGGCACGGGCGTTTACAAACACTGCGTAAATGGCGCGGTCGGCAGCA
GCAGCACAGCGGCAAGCGGCTCGACTGAAACCTGCTCGAATCATGCGACGCTCGTGGGGGGAACGTCCACGCCCTTCTGG
ATCGTGCCGGGAGGCACGGGGAGTAATGGGAACTGCGGTTGCGGGGCAGGGGGGGGTGGCTCCTCCTCCAGTAGCAGCTC
GTGCATTCACATCTGGCTCGTGCCGGCAGGCACGGGGAGTAATGGGAACTGCGGTTGCGGGGCAGGGGGGGGTGGCTCCT
CCTCCAGTAGCAGCTCGTGCATTCACATTAAGAAAGAAGACACGGGCGAACAGTTTCTCGATAGGGGTGAGGGGTACGTG
GTGACCACCAAGCACCTCTACACCAAAAACGGCTCGTCCAGCGCGGGACCGGCGCCGTGTCCCGGTGGCGGCGGAGGCAG
CAGCGGGGGTGGGGGTTCCTCGCAGTACACCAAAGATTCCTGTTTCTTTTCCACGCCCATTCTGGCAAGCGTCAGCGACG
GGTGCTATCACTACATTCTCACCAAAGAAAAAGTGTACTGCAGAAAGCAGAATGCCGCTTCCTCCGCTGCGTCGTCACCA
GCCTCGTGTCCCTCTTCCCCTTCTTCTTCTTCCTCCTCCTCGACGAATGCGGGATGCGAGGTGGAGCACGGGGTGGACGA
CCCGCTGTGTCTTGCGATTTTTAAACACAACGGCTGCGAATACTTGCTCATCGGCGGCAGTCGGGGCTACGGGGAAATAA
AGCTGGAAGCGAGCTCCAGCGGTACGAACGGCACCTGCATGCGATTGAAAGAGAGCAATGTGCACAAGAGTCCGGACCAG
TGGGACGAGTCGAGCCCCACGCCCAAAGCGAGCGCCGAGCAGTATCGGGGCACGGTCGGTCGGTTTGCCGTGCAGAAAAT
CTACGTAGTTGAAAAAAATGGCGGTGGGAACGGTGTCGCCGCGGGTGGGGCGGGCTGTCCTGCAAGCGCCAGCAGTACCA
ACGGAACGGCCGGCAGCACGCAGCGTCCAGACCTCTACGCCGCAGTGGGGGAGTCGAGCGACTCGTACACGGGGCTGTGG
AAGTTTGACACCACCACGTGCTCCTGGAACCGCGAGTAA
>TP0136_1_36_1_CZ
GTGGGGAGGAGTACGATGGATACGCAGTATATGAGGCGCCGGGTGTGCACGGTGGTGCGCGCGGTGGTGTGTCTACTCAG
CACGAGTTTGCTGACCACGTGCGATTTCACTGGCATCTTTGCGGCAATTCAGTCGGAAGTGCCCATTAAAACGCCGTCCA
TCCCGGGGGCGATTTATGGCCTGGTCAAGGCCGGGAGCAAGCTCTACGCCACCAACGGCCGGCTTTGGGAAAAGGAGCTG
AACGGCACTGAGTCGTGGCAGAAAGTGTCTTCCTCGTCCGTTCCCACTGACTCGGATAAAAAGGTTATGAGCATTGCCAC
CGACGGGACCAATTTCGTCCTCGCCTGCGTGCCTGGCACGGGCGTTTACAAACACTGCGTAAATGGCGCGGTCGGCAGCA
GCAGCACAGCGGCAAGCGGCTCGACTGAAACCTGCTCGAATCATGCGACGCTCGTGGGGGGAACGTCCACGCCCTTCTGG
ATCGTGCCGGGAGGCACGGGGAGTAATGGGAACTGCGGTTGCGGGGCAGGGGGGGGTGGCTCCTCCTCCAGTAGCAGCTC
GTGCATTCACATCTGGCTCGTGCCGGCAGGCACGGGGAGTAATGGGAACTGCGGTTGCGGGGCAGGGGGGGGTGGCTCCT
CCTCCAGTAGCAGCTCGTGCATTCACATTAAGAAAGAAGACACGGGCGAACAGTTTCTCGATAGGGGTGAGGGGTACGTG
GTGACCACCAAGCACCTCTACACCAAAAACGGCTCGTCCAGCGCGGGACCGGCGCCGTGTCCCGGTGGCGGCGGAGGCAG
CAGCGGGGGTGGGGGTTCCTCGCAGTACACCAAAGATTCCTGTTTCTTTTCCACGCCCATTCTGGCAAGCGTCAGCGACG
GGTGCTATCACTACATTCTCACCAAAGAAAAAGTGTACTGCAGAAAGCAGAATGCCGCTTCCTCCGCTGCGTCGTCACCA
GCCTCGTGTCCCTCTTCCCCTTCTTCTTCTTCCTCCTCCTCGACGAATGCGGGATGCGAGGTGGAGCACGGGGTGGACGA
CCCGCTGTGTCTTGCGATTTTTAAACACAACGGCTGCGAATACTTGCTCATCGGCGGCAGTCGGGGCTACGGGGAAATAA
AGCTGGAAGCGAGCTCCAGCGGTACGAACGGCACCTGCATGCGATTGAAAGAGAGCAATGTGCACAAGAGTCCGGACCAG
TGGGACGAGTCGAGCCCCACGCCCAAAGCGAGCGCCGAGCAGTATCGGGGCACGGTCGGTCGGTTTGCCGTGCAGAAAAT
CTACGTAGTTGAAAAAAATGGCGGTGGGAACGGTGTCGCCGCGGGTGGGGCGGGCTGTCCTGCAAGCGCCAGCAGTACCA
ACGGAACGGCCGGCAGCACGCAGCGTCCAGACCTCTACGCCGCAGTGGGGGAGTCGAGCGACTCGTACACGGGGCTGTGG
AAGTTTGACACCACCACGTGCTCCTGGAACCGCGAGTAA
>TP0136_1_1_8_FR
GTGGGGAGGAGTACGATGGATACGCAGTATATGAGGCGCCGGGTGTGCACGGTGGTGCGCGCGGTGGTGTGTCTACTCAG
CACGAGTTTGCTGACCACGTGCGATTTCACTGGCATCTTTGCGGCAATTCAGTCGGAAGTGCCCATTAAAACGCCGTCCA
TCCCGGGGGCGATTTATGGCCTGGTCAAGGCCGGGAGCAAGCTCTACGCCACCAACGGCCGGCTTTGGGAAAAGGAGCTG
AACGGCACTGAGTCGTGGCAGAAAGTGTCTTCCTCGCCCGTTCCCACTGACTCGGATAAAAAGGTTATGAGCATTGCCAC
CGACGGGACCAATTTCGTCCTCGCCTGCGTGCCTGGCACGGGCGTTTACAAACACTGCGTAAATGGCGCGGTCGGCAGCA
GCAGCACAGCGGCAAGCGGCTCGACTGAAACCTGCTCGAATCATGCGACGCTCGTGGGGGGAACGTCCACGCCCTTCTGG
ATCGTGCCGGGAGGCACGGGGAGTAATGGGAACTGCGGTTGCGGGGCAGGGGGGGGTGGCTCCTCCTCCAGTAGCAGCTC
GTGCATTCACATCTGGCTCGTGCCGGCAGGCACGGGGAGTAATGGGAACTGCGGTTGCGGGGCAGGGGGGGGTGGCTCCT
CCTCCAGTAGCAGCTCGTGCATTCACATTAAGAAAGAAGACACGGGCGAACAGTTTCTCGATAGGGGTGAGGGGTACGTG
GTGACCACCAAGCACCTCTACACCAAAAACGGCTCGTCCAGCGCGGGACCGGCGCCGTGTCCCGGTGGCGGCGGAGGCAG
CAGCGGGGGTGGGGGTTCCTCGCAGTACACCAAAGATTCCTGTTTCTTTTCCACGCCCATTCTGGCAAGCGTCAGCGACG
GGTGCTATCACTACATTCTCACCAAAGAAAAAGTGTACTGCAGAAAGCAGAATGCCGCTTCCTCCGCTGCGTCGTCACCA
GCCTCGTGTCCCTCTTCCCCTTCTTCTTCTTCCTCCTCCTCGACGAATGCGGGATGCGAGGTGGAGCACGGGGTGGACGA
CCCGCTGTGTCTTGCGATTTTTAAACACAACGGCTGCGAATACTTGCTCATCGGCGGCAGTCGGGGCTACGGGGAAATAA
AGCTGGAAGCGAGCTCCAGCGGTACGAACGGCACCTGCATGCGATTGAAAGAGAGCAATGTGCACAAGAGTCCGGACCAG
TGGGACGAGTCGAGCCCCACGCCCAAAGCGAGCGCCGAGCAGTATCGGGGCACGGTCGGTCGGTTTGCCGTGCAGAAAAT
CTACGTAGTTGAAAAAAATGGCGGTGGGAACGGTGTCGCCGCGGGTGGGGCGGGCTGTCCTGCAAGCGCCAGCAGTACCA
ACGGAACGGCCGGCAGCACGCAGCGTCCAGACCTCTACGCCGCAGTGGGGGAGTCGAGCGACTCGTACACGGGGCTGTGG
AAGTTTGACACCACCACGTGCTCCTGGAACCGCGAGTAA
>TP0136_1_1_8_CZ
GTGGGGAGGAGTACGATGGATACGCAGTATATGAGGCGCCGGGTGTGCACGGTGGTGCGCGCGGTGGTGTGTCTACTCAG
CACGAGTTTGCTGACCACGTGCGATTTCACTGGCATCTTTGCGGCAATTCAGTCGGAAGTGCCCATTAAAACGCCGTCCA
TCCCGGGGGCGATTTATGGCCTGGTCAAGGCCGGGAGCAAGCTCTACGCCACCAACGGCCGGCTTTGGGAAAAGGAGCTG
AACGGCACTGAGTCGTGGCAGAAAGTGTCTTCCTCGTCCGTTCCCACTGACTCGGATAAAAAGGTTATGAGCATTGCCAC
CGACGGGACCAATTTCGTCCTCGCCTGCGTGCCTGGCACGGGCGTTTACAAACACTGCGTAAATGGCGCGGTCGGCAGCA
GCAGCACAGCGGCAAGCGGCTCGACTGAAACCTGCTCGAATCATGCGACGCTCGTGGGGGGAACGTCCACGCCCTTCTGG
ATCGTGCCGGGAGGCACGGGGAGTAATGGGAACTGCGGTTGCGGGGCAGGGGGGGGTGGCTCCTCCTCCAGTAGCAGCTC
GTGCATTCACATCTGGCTCGTGCCGGCAGGCACGGGGAGTAATGGGAACTGCGGTTGCGGGGCAGGGGGGGGTGGCTCCT
CCTCCAGTAGCAGCTCGTGCATTCACATTAAGAAAGAAGACACGGGCGAACAGTTTCTCGATAGGGGTGAGGGGTACGTG
GTGACCACCAAGCACCTCTACACCAAAAACGGCTCGTCCAGCGCGGGACCGGCGCCGTGTCCCGGTGGCGGCGGAGGCAG
CAGCGGGGGTGGGGGTTCCTCGCAGTACACCAAAGATTCCTGTTTCTTTTCCACGCCCATTCTGGCAAGCGTCAGCGACG
GGTGCTATCACTACATTCTCACCAAAGAAAAAGTGTACTGCAGAAAGCAGAATGCCGCTTCCTCCGCTGCGTCGTCACCA
GCCTCGTGTCCCTCTTCCCCTTCTTCTTCTTCCTCCTCCTCGACGAATGCGGGATGCGAGGTGGAGCACGGGGTGGACGA
CCCGCTGTGTCTTGCGATTTTTAAACACAACGGCTGCGAATACTTGCTCATCGGCGGCAGTCGGGGCTACGGGGAAATAA
AGCTGGAAGCGAGCTCCAGCGGTACGAACGGCACCTGCATGCGATTGAAAGAGAGCAATGTGCACAAGAGTCCGGACCAG
TGGGACGAGTCGAGCCCCACGCCCAAAGCGAGCGCCGAGCAGTATCGGGGCACGGTCGGTCGGTTTGCCGTGCAGAAAAT
CTACGTAGTTGAAAAAAATGGCGGTGGGAACGGTGTCGCCGCGGGTGGGGCGGGCTGTCCTGCAAGCGCCAGCAGTACCA
ACGGAACGGCCGGCAGCACGCAGCGTCCAGACCTCTACGCCGCAGTGGGGGAGTCGAGCGACTCGTACACGGGGCTGTGG
AAGTTTGACACCACCACGTGCTCCTGGAACCGCGAGTAA
>TP0136_1_1_3_SW
GTGGGGAGGAGTACGATGGATACGCAGTATATGAGGCGCCGGGTGTGCACGGTGGTGCGCGCGGTGGTGTGTCTACTCAG
CACGAGTTTGCTGACCACGTGCGATTTCACTGGCATCTTTGCGGCAATTCAGTCGGAAGTGCCCATTAAAACGCCGTCCA
TCCCGGGGGCGATTTATGGCCTGGTCAAGGCCGGGAGCAAGCTCTACGCCACCAACGGCCGGCTTTGGGAAAAGGAGCTG
AACGGCACTGAGTCGTGGCAGAAAGTGTCTTCCTCGTCCGTTCCCACTGACTCGGATAAAAAGGTTATGAGCATTGCCAC
CGACGGGACCAATTTCGTCCTCGCCTGCGTGCCTGGCACGGGCGTTTACAAACACTGCGTAAATGGCGCGGTCGGCAGCA
GCAGCACAGCGGCAAGCGGCTCGACTGAAACCTGCTCGAATCATGCGACGCTCGTGGGGGGAACGTCCACGCCCTTCTGG
ATCGTGCCGGGAGGCACGGGGAGTAATGGGAACTGCGGTTGCGGGGCAGGGGGGGGTGGCTCCTCCTCCAGTAGCAGCTC
GTGCATTCACATCTGGCTCGTGCCGGCAGGCACGGGGAGTAATGGGAACTGCGGTTGCGGGGCAGGGGGGGGTGGCTCCT
CCTCCAGTAGCAGCTCGTGCATTCACATTAAGAAAGAAGACACGGGCGAACAGTTTCTCGATAGGGGTGAGGGGTACGTG
GTGACCACCAAGCACCTCTACACCAAAAACGGCTCGTCCAGCGCGGGACCGGCGCCGTGTCCCGGTGGCGGCGGAGGCAG
CAGCGGGGGTGGGGGTTCCTCGCAGTACACCAAAGATTCCTGTTTCTTTTCCACGCCCATTCTGGCAAGCGTCAGCGACG
GGTGCTATCACTACATTCTCACCAAAGAAAAAGTGTACTGCAGAAAGCAGAATGCCGCTTCCTCCGCTGCGTCGTCACCA
GCCTCGTGTCCCTCTTCCCCTTCTTCTTCTTCCTCCTCCTCGACGAATGCGGGATGCGAGGTGGAGCACGGGGTGGACGA
CCCGCTGTGTCTTGCGATTTTTAAACACAACGGCTGCGAATACTTGCTCATCGGCGGCAGTCGGGGCTACGGGGAAATAA
AGCTGGAAGCGAGCTCCAGCGGTACGAACGGCACCTGCATGCGATTGAAAGAGAGCAATGTGCACAAGAGTCCGGACCAG
TGGGACGAGTCGAGCCCCACGCCCAAAGCGAGCGCCGAGCAGTATCGGGGCACGGTCGGTCGGTTTGCCGTGCAGAAAAT
CTACGTAGTTGAAAAAAATGGCGGTGGGAACGGTGTCGCCGCGGGTGGGGCGGGCTGTCCTGCAAGCGCCAGCAGTACCA
ACGGAACGGCCGGCAGCACGCAGCGTCCAGACCTCTACGCCGCAGTGGGGGAGTCGAGCGACTCGTACACGGGGCTGTGG
AAGTTTGACACCACCACGTGCTCCTGGAACCGCGAGTAA
>TP0136_1_44_1_NL
GTGGGGAGGAGTACGATGGATACGCAGTATATGAGGCGCCGGGTGTGCACGGTGGTGCGCGCGGTGGTGTGTCTACTCAG
CACGAGTTTGCTGACCACGTGCGATTTCACTGGCATCTTTGCGGCAATTCAGTCGGAAGTGCCCATTAAAACGCCGTCCA
TCCCGGGGGCGATTTATGGCCTGGTCAAGGCCGGGAGCAAGCTCTACGCCACCAACGGCCGGCTTTGGGAAAAGGAGCTG
AACGGCACTGAGTCGTGGCAGAAAGTGTCTTCCTCGTCCGTTCCCACTGACTCGGATAAAAAGGTTATGAGCATTGCCAC
CGACGGGACCAATTTCGTCCTCGCCTGCGTGCCTGGCACGGGCGTTTACAAACACTGCGTAAATGGCGCGGTCGGCAGCA
GCAGCACAGCGGCAAGCGGCTCGACTGAAACCTGCTCGAATCATGCGACGCTCGTGGGGGGAACGTCCACGCCCTTCTGG
ATCGTGCCGGGAGGCACGGGGAGTAATGGGAACTGCGGTTGCGGGGCAGGGGGGGGTGGCTCCTCCTCCAGTAGCAGCTC
GTGCATTCACATCTGGCTCGTGCCGGCAGGCACGGGGAGTAATGGGAACTGCGGTTGCGGGGCAGGGGGGGGTGGCTCCT
CCTCCAGTAGCAGCTCGTGCATTCACATTAAGAAAGAAGACACGGGCGAACAGTTTCTCGATAGGGGTGAGGGGTACGTG
GTGACCACCAAGCACCTCTACACCAAAAACGGCTCGTCCAGCGCGGGACCGGCGCCGTGTCCCGGTGGCGGCGGAGGCAG
CAGCGGGGGTGGGGGTTCCTCGCAGTACACCAAAGATTCCTGTTTCTTTTCCACGCCCATTCTGGCAAGCGTCAGCGACG
GGTGCTATCACTACATTCTCACCAAAGAAAAAGTGTACTGCAGAAAGCAGAATGCCGCTTCCTCCGCTGCGTCGTCACCA
GCCTCGTGTCCCTCTTCCCCTTCTTCTTCTTCCTCCTCCTCGACGAATGCGGGATGCGAGGTGGAGCACGGGGTGGACGA
CCCGCTGTGTCTTGCGATTTTTAAACACAACGGCTGCGAATACTTGCTCATCGGCGGCAGTCGGGGCTACGGGGAAATAA
AGCTGGAAGCGAGCTCCAGCGGTACGAACGGCACCTGCATGCGATTGAAAGAGAGCAATGTGCACAAGAGTCCGGACCAG
TGGGACGAGTCGAGCCCCACGCCCAAAGCGAGCGCCGAGCAGTATCGGGGCACGGTCGGTCGGTTTGCCGTGCAGAAAAT
CTACGTAGTTGAAAAAAATGGCGGTGGGAACGGTGTCGCCGCGGGTGGGGCGGGCTGTCCTGCAAGCGCCAGCAGTACCA
ACGGAACGGCCGGCAGCACGCAGCGTCCAGACCTCTACGCCGCAGTGGGGGAGTCGAGCGACTCGTACACGGGGCTGTGG
AAGTTTGACACCACCACGTGCTCCTGGAACCGCGAGTAA
>TP0136_9_7_3_NL
GTGGGGAGGAGTACGATGGATACGCAGTATATGAGGCGCCGGGTGTGCACGGTGGTGCGCGCGGTGGTGTGTCTACTCAG
CACGAGTTTGCTGACCACGTGCGATTTCACTGGCATCTTTGCGGCAATTCAGTCGGAAGTGCCCATTAAAACGCCGTCCA
TCCCGGGGGCGATTTATGGCCTGGTCAAGGCCGGGAGCAAGCTCTACGCCACCAACGGCCGGCTTTGGGAAAAGGAGCTG
AACGGCACTGGGTCGTGGCAGAAAGTGTCTTCCTCGTCCGTTCCCACTGACTCGGATAAAAAGGTTATGAGCATTGCCAC
CGACGGGAACACGTTCGTCCTCGCCTGCGTGCCTGGCACGGGCGTTTACAAACACTGCGTAAATGGCGCGGGCAGCTCAA
GCACCGGCACAACGGCAAGCCCCTCGACTGAAACCTGCTCGCAGCATGCGACGCTCGTGGGGGGAACGTCCAAGCCCTTC
TGGCTCGTGCCGGGAGGCACGGGGAATAATGGGAACTGCGGTTGCGGGGGAGGGGGGGGTGGCTCCTCCTCGAGTAGCAG
CTCGTGCATTCACATCTGGCTCGTGCCGGGAGGCACGGGGAATAATGGGAACTGCGGTTGCGGGGGAGGGGGGGGTGGCT
CCTCCTCGAGTAGCAGCTCGTGCATTCACATTAAGGTAGAAAACACGGACGAACAGTTTCTCGATATGGGTGAGGGGTAC
GTGGTGACCACCAAGCACCTCTACACCAAAAACGGCTCGTCCAGCGCGGGACCGGCGCAGTGTCCCGGTGGCGGTGGCGG
CGGAGGCAGCAGCGGGGGTGGGGGTTCCTCGGAGTACACCAAAGCTTCCTGTTCCTTTTCCACGCCCATTCTGGCAAGCG
TCAGCGACGGGTGCTATCACTACATTCTCACCAAAGAAAAAGTGTACTGCAGAAAGCAGGACACCGCTTCCTCCGCTGCG
TCGTCACCAGCCCAGTGTCCCTCTTCCCCTTCTTCTTCTTCCTCCTCCTCGACGAATGCGGGATGCGAGGTGGCGCACGG
GGTGGACGACCCGCTGTGTCTTGCGATTTTTAAACACAACGGCTGCGAATACTTGCTCATCGGCGGCAGTCGGGGCTACG
GGGAAATAAAGCTGGAAGCGAACTCCAGCGGTACGAACGGCACCTGCATGCGATTGAAAGAGAGCAATGTGCACAAGAGT
CCGGACCAGTGGGGCGAGTCGAGCCCCACGCCCAAAGCGAGCGCCGAGCAGTATCGGGGCACGGTCGGTCGGTTTGCCGT
GCAGAAAATCTACGTAGTTGAAAAAAATGGCGGTGGGAACGGTGTCGCCGCGGGTGGGGCGGGCTGTCCTGCAAACGCCA
GCAGTTCCAGCGGAGGGACCAGCAGCACGCAGCGTCCAGACCTCTACGCCGCAGTGGGGGAGTCGAGCGACACCTACACG
GGGCTGTGGAAGTTTGACACCACCACGTGCTCCTGGAACCGCGAGTAA
>TP0136_1_17_9_FR
GTGGGGAGGAGTACGATGGATACGCAGTATATGAGGCGCCGGGTGTGCACGGTGGTGCGCGCGGTGGTGTGTCTACTCAG
CACGAGTTTGCTGACCACGTGCGATTTCACTGGCATCTTTGCGGCAATTCAGTCGGAAGTGCCCATTAAAACGCCGTCCA
TCCCGGGGGCGATTTATGGCCTGGTCAAGGCCGGGAGCAAGCTCTACGCCACCAACGGCCGGCTTTGGGAAAAGGAGCTG
AACGGCACTGAGTCGTGGCAGAAAGTGTCTTCCTCGTCCGTTCCCACTGACTCGGATAAAAAGGTTATGAGCATTGCCAC
CGACGGGACCAATTTCGTCCTCGCCTGCGTGCCTGGCACGGGCGTTTACAAACACTGCGTAAATGGCGCGGTCGGCAGCA
GCAGCACAGCGGCAAGCGGCTCGACTGAAACCTGCTCGAATCATGCGACGCTCGTGGGGGGAACGTCCACGCCCTTCTGG
ATCGTGCCGGGAGGCACGGGGAGTAATGGGAACTGCGGTTGCGGGGCAGGGGGGGGTGGCTCCTCCTCCAGTAGCAGCTC
GTGCATTCACATCTGGCTCGTGCCGGCAGGCACGGGGAGTAATGGGAACTGCGGTTGCGGGGCAGGGGGGGGTGGCTCCT
CCTCCAGTAGCAGCTCGTGCATTCACATTAAGAAAGAAGACACGGGCGAACAGTTTCTCGATAGGGGTGAGGGGTACGTG
GTGACCACCAAGCACCTCTACACCAAAAACGGCTCGTCCAGCGCGGGACCGGCGCCGTGTCCCGGTGGCGGCGGAGGCAG
CAGCGGGGGTGGGGGTTCCTCGCAGTACACCAAAGATTCCTGTTTCTTTTCCACGCCCATTCTGGCAAGCGTCAGCGACG
GGTGCTATCACTACATTCTCACCAAAGAAAAAGTGTACTGCAGAAAGCAGAATGCCGCTTCCTCCGCTGCGTCGTCACCA
GCCTCGTGTCCCTCTTCCCCTTCTTCTTCTTCCTCCTCCTCGACGAATGCGGGATGCGAGGTGGAGCACGGGGTGGACGA
CCCGCTGTGTCTTGCGATTTTTAAACACAACGGCTGCGAATACTTGCTCATCGGCGGCAGTCGGGGCTACGGGGAAATAA
AGCTGGAAGCGAGCTCCAGCGGTACGAACGGCACCTGCATGCGATTGAAAGAGAGCAATGTGCACAAGAGTCCGGACCAG
TGGGACGAGTCGAGCCCCACGCCCAAAGCGAGCGCCGAGCAGTATCGGGGCACGGTCGGTCGGTTTGCCGTGCAGAAAAT
CTACGTAGTTGAAAAAAATGGCGGTGGGAACGGTGTCGCCGCGGGTGGGGCGGGCTGTCCTGCAAGCGCCAGCAGTACCA
ACGGAACGGCCGGCAGCACGCAGCGTCCAGACCTCTACGCCGCAGTGGGGGAGTCGAGCGACTCGTACACGGGGCTGTGG
AAGTTTGACACCACCACGTGCTCCTGGAACCGCGAGTAA
>TP0136_6_26_1_CZ
GTGGGGAGGAGTACGATGGATACGCAGTATATGAGGCGCCGGGTGTGCACGGTGGTGCGCGCGGTGGTGTGTCTACTCAG
CACGAGTTTGCTGACCACGTGCGATTTCACTGGCATCTTTGCGGCAATTCAGTCGGAAGTGCCCATTAAAACGCCGTCCA
TCCCGGGGGCGATTTATGGCCTGGTCAAGGCCGGGAGCAAGCTCTACGCCACCAACGGCCGGCTTTGGGAAAAGGAGCTG
AACGGCACTGAGTCGTGGCAGAAAGTGTCTTCCTCGTCCGTTCCCACTGACTCGGATAAAAAGGTTATGAGCATTGCCAC
CGACGGGACCAATTTCGTCCTCGCCTGCGTGCCTGGCACGGGCGTTTACAAACACTGCGTAAATGGCGCGGTCGGCAGCA
GCAGCACAGCGGCAAGCGGCTCGACTGAAACCTGCTCGAATCATGCGACGCTCGTGGGGGGAACGTCCACGCCCTTCTGG
ATCGTGCCGGGAGGCACGGGGAGTAATGGGAACTGCGGTTGCGGGGCAGGGGGGGGTGGCTCCTCCTCCAGTAGCAGCTC
GTGCATTCACATTAAGAAAGAAGACACGGGCGAACAGTTTCTCGATAGGGGTGAGGGGTACGTGGTGACCACCAAGCACC
TCTACACCAAAAACGGCTCGTCCAGCGCGGGACCGGCGCCGTGTCCCGGTGGCGGCGGAGGCAGCAGCGGGGGTGGGGGT
TCCTCGCAGTACACCAAAGATTCCTGTTTCTTTTCCACGCCCATTCTGGCAAGCGTCAGCGACGGGTGCTATCACTACAT
TCTCACCAAAGAAAAAGTGTACTGCAGAAAGCAGAATGCCGCTTCCTCCGCTGCGTCGTCACCAGCCTCGTGTCCCTCTT
CCCCTTCTTCTTCTTCCTCCTCCTCGACGAATGCGGGATGCGAGGTGGAGCACGGGGTGGACGACCCGCTGTGTCTTGCG
ATTTTTAAACACAACGGCTGCGAATACTTGCTCATCGGCGGCAGTCGGGGCTACGGGGAAATAAAGCTGGAAGCGAGCTC
CAGCGGTACGAACGGCACCTGCATGCGATTGAAAGAGAGCAATGTGCACAAGAGTCCGGACCAGTGGGACGAGTCGAGCC
CCACGCCCAAAGCGAGCGCCGAGCAGTATCGGGGCACGGTCGGTCGGTTTGCCGTGCAGAAAATCTACGTAGTTGAAAAA
AATGGCGGTGGGAACGGTGTCGCCGCGGGTGGGGCGGGCTGTCCTGCAAGCGCCAGCAGTACCAACGGAACGGCCGGCAG
CACGCAGCGTCCAGACCTCTACGCCGCAGTGGGGGAGTCGAGCGACTCGTACACGGGGCTGTGGAAGTTTGACACCACCA
CGTGCTCCTGGAACCGCGAGTAA
>TP0136_7_45_9_NL
GTGGGGAGGAGTACGATGGATACGCAGTATATGAGGCGCCGGGTGTGCACGGTGGTGCGCGCGGTGGTGTGTCTACTCAG
CACGAGTTTGCTGACCACGTGCGATTTCACTGGCATCTTTGCGGCAATTCAGTCGGAAGTGCCCATTAAAACGCCGTCCA
TCCCGGGGGCGATTTATGGCCTGGTCAAGGCCGGGAGCAAGCTCTACGCCACCAACGGCCGGCTTTGGGAAAAGGAGCTG
AACGGCACTGAGTCGTGGCAGAAAGTGTCTTCCTCGTCCGTTCCCACTGACTCGGATAAAAAGGTTATGAGCATTGCCAC
CGACGGGACCAATTTCGTCCTCGCCTGCGTGCCTGGCACGGGCGTTTACAAACACTGCGTAAATGGCGCGGTCGGCAGCA
GCAGCACAGCGGCAAGCGGCTCGACTGAAACCTGCTCGAATCATGCGACGCTCGTGGGGGGAACGTCCACGCCCTTCTGG
ATCGTGCCGGGAGGCACGGGGAGTAATGGGAACTGCGGTTGCGGGGCAGGGGGGGGTGGCTCCTCCTCCAGTAGCAGCTC
GTGCATTCACATCTGGCTCGTGCCGGCAGGCACGGGGAGTAATGGGAACTGCGGTTGCGGGGCAGGGGGGGGTGGCTCCT
CCTCCAGTAGCAGCTCGTGCATTCACATTAAGAAAGAAGACACGGGCGAACAGTTTCTCGATAGGGGTGAGGGGTACGTG
GTGACCACCAAGCACCTCTACACCAAAAACGGCTCGTCCAGCGCGGGACCGGCGCCGTGTCCCGGTGGCGGCGGAGGCAG
CAGCGGGGGTGGGGGTTCCTCGCAGTACACCAAAGATTCCTGTTCCTTTTCCACGCCCATTCTGGCAAGCGTCAGCGACG
GGTGCTATCACTACATTCTCACCAAAGAAAAAGTGTACTGCAGAAAGCAGAATGCCGCTTCCTCCGCTGCGTCGTCACCA
GCCTCGTGTCCCTCTTCCCCTTCTTCTTCTTCCTCCTCCTCGACGAATGCGGGATGCGAGGTGGAGCACGGGGTGGACGA
CCCGCTGTGTCTTGCGATTTTTAAACACAACGGCTGCGAATACTTGCTCATCGGCGGCAGTCGGGGCTACGGGGAAATAA
AGCTGGAAGCGAGCTCCAGCGGTACGAACGGCACCTGCATGCGATTGAAAGAGAGCAATGTGCACAAGAGTCCGGACCAG
TGGGACGAGTCGAGCCCCACGCCCAAAGCGAGCGCCGAGCAGTATCGGGGCACGGTCGGTCGGTTTGCCGTGCAGAAAAT
CTACGTAGTTGAAAAAAATGGCGGTGGGAACGGTGTCGCCGCGGGTGGGGCGGGCTGTCCTGCAAGCGCCAGCAGTACCA
ACGGAACGGCCGGCAGCACGCAGCGTCCAGACCTCTACGCCGCAGTGGGGGAGTCGAGCGACTCGTACACGGGGCTGTGG
AAGTTTGACACCACCACGTGCTCCTGGAACCGCGAGTAA
>TP0136_1_46_3_NL
GTGGGGAGGAGTACGATGGATACGCAGTATATGAGGCGCCGGGTGTGCACGGTGGTGCGCGCGGTGGTGTGTCTACTCAG
CACGAGTTTGCTGACCACGTGCGATTTCACTGGCATCTTTGCGGCAATTCAGTCGGAAGTGCCCATTAAAACGCCGTCCA
TCCCGGGGGCGATTTATGGCCTGGTCAAGGCCGGGGATAAGCTCTATGCCACCAACGGTCGGCTTTGGGAAAAGGAGCTG
AACGGCACTGAGTCGTGGCAGAAAGTGTCTTCCTCGTCCGTTCCCACTGACTCGGATAAAAAGGTTATGAGCATTGCCAC
CGACGGGACCAATTTCGTCCTCGCCTGCGTGCCTGGCACGGGCGTTTACAAACACTGCGTAAATGGCGCGGTCGGCAGCA
GCAGCACAGCGGCAAGCGGCTCGACTGAAACCTGCTCGAATCATGCGACGCTCGTGGGGGGAACGTCCACGCCCTTCTGG
ATCGTGCCGGGAGGCACGGGGAGTAATGGGAACTGCGGTTGCGGGGCAGGGGGGGGTGGCTCCTCCTCCAGTAGCAGCTC
GTGCATTCACATCTGGCTCGTGCCGGCAGGCACGGGGAGTAATGGGAACTGCGGTTGCGGGGCAGGGGGGGGTGGCTCCT
CCTCCAGTAGCAGCTCGTGCATTCACATTAAGAAAGAAGACACGGGCGAACAGTTTCTCGATAGGGGTGAGGGGTACGTG
GTGACCACCAAGCACCTCTACACCAAAAACGGCTCGTCCAGCGCGGGACCGGCGCCGTGTCCCGGTGGCGGCGGAGGCAG
CAGCGGGGGTGGGGGTTCCTCGCAGTACACCAAAGATTCCTGTTTCTTTTCCACGCCCATTCTGGCAAGCGTCAGCGACG
GGTGCTATCACTACATTCTCACCAAAGAAAAAGTGTACTGCAGAAAGCAGAATGCCGCTTCCTCCGCTGCGTCGTCACCA
GCCTCGTGTCCCTCTTCCCCTTCTTCTTCTTCCTCCTCCTCGACGAATGCGGGATGCGAGGTGGAGCACGGGGTGGACGA
CCCGCTGTGTCTTGCGATTTTTAAACACAACGGCTGCGAATACTTGCTCATCGGCGGCAGTCGGGGCTACGGGGAAATAA
AGCTGGAAGCGAGCTCCAGCGGTACGAACGGCACCTGCATGCGATTGAAAGAGAGCAATGTGCACAAGAGTCCGGACCAG
TGGGACGAGTCGAGCCCCACGCCCAAAGCGAGCGCCGAGCAGTATCGGGGCACGGTCGGTCGGTTTGCCGTGCAGAAAAT
CTACGTAGTTGAAAAAAATGGCGGTGGGAACGGTGTCGCCGCGGGTGGGGCGGGCTGTCCTGCAAGCGCCAGCAGTACCA
ACGGAACGGCCGGCAGCACGCAGCGTCCAGACCTCTACGCCGCAGTGGGGGAGTCGAGCGACTCGTACACGGGGCTGTGG
AAGTTTGACACCACCACGTGCTCCTGGAACCGCGAGTAA
>TP0136_1_1_1_CZ
GTGGGGAGGAGTACGATGGATACGCAGTATATGAGGCGCCGGGTGTGCACGGTGGTGCGCGCGGTGGTGTGTCTACTCAG
CACGAGTTTGCTGACCACGTGCGATTTCACTGGCATCTTTGCGGCAATTCAGTCGGAAGTGCCCATTAAAACGCCGTCCA
TCCCGGGGGCGATTTATGGCCTGGTCAAGGCCGGGAGCAAGCTCTACGCCACCAACGGCCGGCTTTGGGAAAAGGAGCTG
AACGGCACTGAGTCGTGGCAGAAAGTGTCTTCCTCGTCCGTTCCCACTGACTCGGATAAAAAGGTTATGAGCATTGCCAC
CGACGGGACCAATTTCGTCCTCGCCTGCGTGCCTGGCACGGGCGTTTACAAACACTGCGTAAATGGCGCGGTCGGCAGCA
GCAGCACAGCGGCAAGCGGCTCGACTGAAACCTGCTCGAATCATGCGACGCTCGTGGGGGGAACGTCCACGCCCTTCTGG
ATCGTGCCGGGAGGCACGGGGAGTAATGGGAACTGCGGTTGCGGGGCAGGGGGGGGTGGCTCCTCCTCCAGTAGCAGCTC
GTGCATTCACATCTGGCTCGTGCCGGCAGGCACGGGGAGTAATGGGAACTGCGGTTGCGGGGCAGGGGGGGGTGGCTCCT
CCTCCAGTAGCAGCTCGTGCATTCACATTAAGAAAGAAGACACGGGCGAACAGTTTCTCGATAGGGGTGAGGGGTACGTG
GTGACCACCAAGCACCTCTACACCAAAAACGGCTCGTCCAGCGCGGGACCGGCGCCGTGTCCCGGTGGCGGCGGAGGCAG
CAGCGGGGGTGGGGGTTCCTCGCAGTACACCAAAGATTCCTGTTTCTTTTCCACGCCCATTCTGGCAAGCGTCAGCGACG
GGTGCTATCACTACATTCTCACCAAAGAAAAAGTGTACTGCAGAAAGCAGAATGCCGCTTCCTCCGCTGCGTCGTCACCA
GCCTCGTGTCCCTCTTCCCCTTCTTCTTCTTCCTCCTCCTCGACGAATGCGGGATGCGAGGTGGAGCACGGGGTGGACGA
CCCGCTGTGTCTTGCGATTTTTAAACACAACGGCTGCGAATACTTGCTCATCGGCGGCAGTCGGGGCTACGGGGAAATAA
AGCTGGAAGCGAGCTCCAGCGGTACGAACGGCACCTGCATGCGATTGAAAGAGAGCAATGTGCACAAGAGTCCGGACCAG
TGGGACGAGTCGAGCCCCACGCCCAAAGCGAGCGCCGAGCAGTATCGGGGCACGGTCGGTCGGTTTGCCGTGCAGAAAAT
CTACGTAGTTGAAAAAAATGGCGGTGGGAACGGTGTCGCCGCGGGTGGGGCGGGCTGTCCTGCAAGCGCCAGCAGTACCA
ACGGAACGGCCGGCAGCACGCAGCGTCCAGACCTCTACGCCGCAGTGGGGGAGTCGAGCGACTCGTACACGGGGCTGTGG
AAGTTTGACACCACCACGTGCTCCTGGAACCGCGAGTAA
>TP0136_1_1_1_FR
GTGGGGAGGAGTACGATGGATACGCAGTATATGAGGCGCCGGGTGTGCACGGTGGTGCGCGCGGTGGTGTGTCTACTCAG
CACGAGTTTGCTGACCACGTGCGATTTCACTGGCATCTTTGCGGCAATTCAGTCGGAAGTGCCCATTAAAACGCCGTCCA
TCCCGGGGGCGATTTATGGCCTGGTCAAGGCCGGGAGCAAGCTCTACGCCACCAACGGCCGGCTTTGGGAAAAGGAGCTG
AACGGCACTGAGTCGTGGCAGAAAGTGTCTTCCTCGTCCGTTCCCACTGACTCGGATAAAAAGGTTATGAGCATTGCCAC
CGACGGGACCAATTTCGTCCTCGCCTGCGTGCCTGGCACGGGCGTTTACAAACACTGCGTAAATGGCGCGGTCGGCAGCA
GCAGCACAGCGGCAAGCGGCTCGACTGAAACCTGCTCGAATCATGCGACGCTCGTGGGGGGAACGTCCACGCCCTTCTGG
ATCGTGCCGGGAGGCACGGGGAGTAATGGGAACTGCGGTTGCGGGGCAGGGGGGGGTGGCTCCTCCTCCAGTAGCAGCTC
GTGCATTCACATCTGGCTCGTGCCGGCAGGCACGGGGAGTAATGGGAACTGCGGTTGCGGGGCAGGGGGGGGTGGCTCCT
CCTCCAGTAGCAGCTCGTGCATTCACATTAAGAAAGAAGACACGGGCGAACAGTTTCTCGATAGGGGTGAGGGGTACGTG
GTGACCACCAAGCACCTCTACACCAAAAACGGCTCGTCCAGCGCGGGACCGGCGCCGTGTCCCGGTGGCGGCGGAGGCAG
CAGCGGGGGTGGGGGTTCCTCGCAGTACACCAAAGATTCCTGTTTCTTTTCCACGCCCATTCTGGCAAGCGTCAGCGACG
GGTGCTATCACTACATTCTCACCAAAGAAAAAGTGTACTGCAGAAAGCAGAATGCCGCTTCCTCCGCTGCGTCGTCACCA
GCCTCGTGTCCCTCTTCCCCTTCTTCTTCTTCCTCCTCCTCGACGAATGCGGGATGCGAGGTGGAGCACGGGGTGGACGA
CCCGCTGTGTCTTGCGATTTTTAAACACAACGGCTGCGAATACTTGCTCATCGGCGGCAGTCGGGGCTACGGGGAAATAA
AGCTGGAAGCGAGCTCCAGCGGTACGAACGGCACCTGCATGCGATTGAAAGAGAGCAATGTGCACAAGAGTCCGGACCAG
TGGGACGAGTCGAGCCCCACGCCCAAAGCGAGCGCCGAGCAGTATCGGGGCACGGTCGGTCGGTTTGCCGTGCAGAAAAT
CTACGTAGTTGAAAAAAATGGCGGTGGGAACGGTGTCGCCGCGGGTGGGGCGGGCTGTCCTGCAAGCGCCAGCAGTACCA
ACGGAACGGCCGGCAGCACGCAGCGTCCAGACCTCTACGCCGCAGTGGGGGAGTCGAGCGACTCGTACACGGGGCTGTGG
AAGTTTGACACCACCACGTGCTCCTGGAACCGCGAGTAA
>TP0136_1_1_1_NL
GTGGGGAGGAGTACGATGGATACGCAGTATATGAGGCGCCGGGTGTGCACGGTGGTGCGCGCGGTGGTGTGTCTACTCAG
CACGAGTTTGCTGACCACGTGCGATTTCACTGGCATCTTTGCGGCAATTCAGTCGGAAGTGCCCATTAAAACGCCGTCCA
TCCCGGGGGCGATTTATGGCCTGGTCAAGGCCGGGAGCAAGCTCTACGCCACCAACGGCCGGCTTTGGGAAAAGGAGCTG
AACGGCACTGAGTCGTGGCAGAAAGTGTCTTCCTCGTCCGTTCCCACTGACTCGGATAAAAAGGTTATGAGCATTGCCAC
CGACGGGACCAATTTCGTCCTCGCCTGCGTGCCTGGCACGGGCGTTTACAAACACTGCGTAAATGGCGCGGTCGGCAGCA
GCAGCACAGCGGCAAGCGGCTCGACTGAAACCTGCTCGAATCATGCGACGCTCGTGGGGGGAACGTCCACGCCCTTCTGG
ATCGTGCCGGGAGGCACGGGGAGTAATGGGAACTGCGGTTGCGGGGCAGGGGGGGGTGGCTCCTCCTCCAGTAGCAGCTC
GTGCATTCACATCTGGCTCGTGCCGGCAGGCACGGGGAGTAATGGGAACTGCGGTTGCGGGGCAGGGGGGGGTGGCTCCT
CCTCCAGTAGCAGCTCGTGCATTCACATTAAGAAAGAAGACACGGGCGAACAGTTTCTCGATAGGGGTGAGGGGTACGTG
GTGACCACCAAGCACCTCTACACCAAAAACGGCTCGTCCAGCGCGGGACCGGCGCCGTGTCCCGGTGGCGGCGGAGGCAG
CAGCGGGGGTGGGGGTTCCTCGCAGTACACCAAAGATTCCTGTTTCTTTTCCACGCCCATTCTGGCAAGCGTCAGCGACG
GGTGCTATCACTACATTCTCACCAAAGAAAAAGTGTACTGCAGAAAGCAGAATGCCGCTTCCTCCGCTGCGTCGTCACCA
GCCTCGTGTCCCTCTTCCCCTTCTTCTTCTTCCTCCTCCTCGACGAATGCGGGATGCGAGGTGGAGCACGGGGTGGACGA
CCCGCTGTGTCTTGCGATTTTTAAACACAACGGCTGCGAATACTTGCTCATCGGCGGCAGTCGGGGCTACGGGGAAATAA
AGCTGGAAGCGAGCTCCAGCGGTACGAACGGCACCTGCATGCGATTGAAAGAGAGCAATGTGCACAAGAGTCCGGACCAG
TGGGACGAGTCGAGCCCCACGCCCAAAGCGAGCGCCGAGCAGTATCGGGGCACGGTCGGTCGGTTTGCCGTGCAGAAAAT
CTACGTAGTTGAAAAAAATGGCGGTGGGAACGGTGTCGCCGCGGGTGGGGCGGGCTGTCCTGCAAGCGCCAGCAGTACCA
ACGGAACGGCCGGCAGCACGCAGCGTCCAGACCTCTACGCCGCAGTGGGGGAGTCGAGCGACTCGTACACGGGGCTGTGG
AAGTTTGACACCACCACGTGCTCCTGGAACCGCGAGTAA
>TP0136_1_1_10_C
GTGGGGAGGAGTACGATGGATACGCAGTATATGAGGCGCCGGGTGTGCACGGTGGTGCGCGCGGTGGTGTGTCTACTCAG
CACGAGTTTGCTGACCACGTGCGATTTCACTGGCATCTTTGCGGCAATTCAGTCGGAAGTGCCCATTAAAACGCCGTCCA
TCCCGGGGGCGATTTATGGCCTGGTCAAGGCCGGGAGCAAGCTCTACGCCACCAACGGCCGGCTTTGGGAAAAGGAGCTG
AACGGCACTGAGTCGTGGCAGAAAGTGTCTTCCTCGTCCGTTCCCACTGACTCGGATAAAAAGGTTATGAGCATTGCCAC
CGACGGGACCAATTTCGTCCTCGCCTGCGTGCCTGGCACGGGCGTTTACAAACACTGCGTAAATGGCGCGGTCGGCAGCA
GCAGCACAGCGGCAAGCGGCTCGACTGAAACCTGCTCGAATCATGCGACGCTCGTGGGGGGAACGTCCACGCCCTTCTGG
ATCGTGCCGGGAGGCACGGGGAGTAATGGGAACTGCGGTTGCGGGGCAGGGGGGGGTGGCTCCTCCTCCAGTAGCAGCTC
GTGCATTCACATCTGGCTCGTGCCGGCAGGCACGGGGAGTAATGGGAACTGCGGTTGCGGGGCAGGGGGGGGTGGCTCCT
CCTCCAGTAGCAGCTCGTGCATTCACATTAAGAAAGAAGACACGGGCGAACAGTTTCTCGATAGGGGTGAGGGGTACGTG
GTGACCACCAAGCACCTCTACACCAAAAACGGCTCGTCCAGCGCGGGACCGGCGCCGTGTCCCGGTGGCGGCGGAGGCAG
CAGCGGGGGTGGGGGTTCCTCGCAGTACACCAAAGATTCCTGTTTCTTTTCCACGCCCATTCTGGCAAGCGTCAGCGACG
GGTGCTATCACTACATTCTCACCAAAGAAAAAGTGTACTGCAGAAAGCAGAATGCCGCTTCCTCCGCTGCGTCGTCACCA
GCCTCGTGTCCCTCTTCCCCTTCTTCTTCTTCCTCCTCCTCGACGAATGCGGGATGCGAGGTGGAGCACGGGGTGGACGA
CCCGCTGTGTCTTGCGATTTTTAAACACAACGGCTGCGAATACTTGCTCATCGGCGGCAGTCGGGGCTACGGGGAAATAA
AGCTGGAAGCGAGCTCCAGCGGTACGAACGGCACCTGCATGCGATTGAAAGAGAGCAATGTGCACAAGAGTCCGGACCAG
TGGGACGAGTCGAGCCCCACGCCCAAAGCGAGCGCCGAGCAGTATCGGGGCACGGTCGGTCGGTTTGCCGTGCAGAAAAT
CTACGTAGTTGAAAAAAATGGCGGTGGGAACGGTGTCGCCGCGGGTGGGGCGGGCTGTCCTGCAAGCGCCAGCAGTACCA
ACGGAACGGCCGGCAGCACGCAGCGTCCAGACCTCTACGCCGCAGTGGGGGAGTCGAGCGACTCGTACACGGGGCTGTGG
AAGTTTGACACCACCACGTGCTCCTGGAACCGCGAGTAA
>TP0136_1_1_10_NL
GTGGGGAGGAGTACGATGGATACGCAGTATATGAGGCGCCGGGTGTGCACGGTGGTGCGCGCGGTGGTGTGTCTACTCAG
CACGAGTTTGCTGACCACGTGCGATTTCACTGGCATCTTTGCGGCAATTCAGTCGGAAGTGCCCATTAAAACGCCGTCCA
TCCCGGGGGCGATTTATGGCCTGGTCAAGGCCGGGGATAAGCTCTATGCCACCAACGGTCGGCTTTGGGAAAAGGAGCTG
AACGGCACTGAGTCGTGGCAGAAAGTGTCTTCCTCGTCCGTTCCCACTGACTCGGATAAAAAGGTTATGAGCATTGCCAC
CGACGGGACCAATTTCGTCCTCGCCTGCGTGCCTGGCACGGGCGTTTACAAACACTGCGTAAATGGCGCGGTCGGCAGCA
GCAGCACAGCGGCAAGCGGCTCGACTGAAACCTGCTCGAATCATGCGACGCTCGTGGGGGGAACGTCCACGCCCTTCTGG
ATCGTGCCGGGAGGCACGGGGAGTAATGGGAACTGCGGTTGCGGGGCAGGGGGGGGTGGCTCCTCCTCCAGTAGCAGCTC
GTGCATTCACATCTGGCTCGTGCCGGCAGGCACGGGGAGTAATGGGAACTGCGGTTGCGGGGCAGGGGGGGGTGGCTCCT
CCTCCAGTAGCAGCTCGTGCATTCACATTAAGAAAGAAGACACGGGCGAACAGTTTCTCGATAGGGGTGAGGGGTACGTG
GTGACCACCAAGCACCTCTACACCAAAAACGGCTCGTCCAGCGCGGGACCGGCGCCGTGTCCCGGTGGCGGCGGAGGCAG
CAGCGGGGGTGGGGGTTCCTCGCAGTACACCAAAGATTCCTGTTTCTTTTCCACGCCCATTCTGGCAAGCGTCAGCGACG
GGTGCTATCACTACATTCTCACCAAAGAAAAAGTGTACTGCAGAAAGCAGAATGCCGCTTCCTCCGCTGCGTCGTCACCA
GCCTCGTGTCCCTCTTCCCCTTCTTCTTCTTCCTCCTCCTCGACGAATGCGGGATGCGAGGTGGAGCACGGGGTGGACGA
CCCGCTGTGTCTTGCGATTTTTAAACACAACGGCTGCGAATACTTGCTCATCGGCGGCAGTCGGGGCTACGGGGAAATAA
AGCTGGAAGCGAGCTCCAGCGGTACGAACGGCACCTGCATGCGATTGAAAGAGAGCAATGTGCACAAGAGTCCGGACCAG
TGGGACGAGTCGAGCCCCACGCCCAAAGCGAGCGCCGAGCAGTATCGGGGCACGGTCGGTCGGTTTGCCGTGCAGAAAAT
CTACGTAGTTGAAAAAAATGGCGGTGGGAACGGTGTCGCCGCGGGTGGGGCGGGCTGTCCTGCAAGCGCCAGCAGTACCA
ACGGAACGGCCGGCAGCACGCAGCGTCCAGACCTCTACGCCGCAGTGGGGGAGTCGAGCGACTCGTACACGGGGCTGTGG
AAGTTTGACACCACCACGTGCTCCTGGAACCGCGAGTAA
>TP0136_1_26_1_CZ
GTGGGGAGGAGTACGATGGATACGCAGTATATGAGGCGCCGGGTGTGCACGGTGGTGCGCGCGGTGGTGTGTCTACTCAG
CACGAGTTTGCTGACCACGTGCGATTTCACTGGCATCTTTGCGGCAATTCAGTCGGAAGTGCCCATTAAAACGCCGTCCA
TCCCGGGGGCGATTTATGGCCTGGTCAAGGCCGGGAGCAAGCTCTACGCCACCAACGGCCGGCTTTGGGAAAAGGAGCTG
AACGGCACTGAGTCGTGGCAGAAAGTGTCTTCCTCGTCCGTTCCCACTGACTCGGATAAAAAGGTTATGAGCATTGCCAC
CGACGGGACCAATTTCGTCCTCGCCTGCGTGCCTGGCACGGGCGTTTACAAACACTGCGTAAATGGCGCGGTCGGCAGCA
GCAGCACAGCGGCAAGCGGCTCGACTGAAACCTGCTCGAATCATGCGACGCTCGTGGGGGGAACGTCCACGCCCTTCTGG
ATCGTGCCGGGAGGCACGGGGAGTAATGGGAACTGCGGTTGCGGGGCAGGGGGGGGTGGCTCCTCCTCCAGTAGCAGCTC
GTGCATTCACATCTGGCTCGTGCCGGCAGGCACGGGGAGTAATGGGAACTGCGGTTGCGGGGCAGGGGGGGGTGGCTCCT
CCTCCAGTAGCAGCTCGTGCATTCACATTAAGAAAGAAGACACGGGCGAACAGTTTCTCGATAGGGGTGAGGGGTACGTG
GTGACCACCAAGCACCTCTACACCAAAAACGGCTCGTCCAGCGCGGGACCGGCGCCGTGTCCCGGTGGCGGCGGAGGCAG
CAGCGGGGGTGGGGGTTCCTCGCAGTACACCAAAGATTCCTGTTTCTTTTCCACGCCCATTCTGGCAAGCGTCAGCGACG
GGTGCTATCACTACATTCTCACCAAAGAAAAAGTGTACTGCAGAAAGCAGAATGCCGCTTCCTCCGCTGCGTCGTCACCA
GCCTCGTGTCCCTCTTCCCCTTCTTCTTCTTCCTCCTCCTCGACGAATGCGGGATGCGAGGTGGAGCACGGGGTGGACGA
CCCGCTGTGTCTTGCGATTTTTAAACACAACGGCTGCGAATACTTGCTCATCGGCGGCAGTCGGGGCTACGGGGAAATAA
AGCTGGAAGCGAGCTCCAGCGGTACGAACGGCACCTGCATGCGATTGAAAGAGAGCAATGTGCACAAGAGTCCGGACCAG
TGGGACGAGTCGAGCCCCACGCCCAAAGCGAGCGCCGAGCAGTATCGGGGCACGGTCGGTCGGTTTGCCGTGCAGAAAAT
CTACGTAGTTGAAAAAAATGGCGGTGGGAACGGTGTCGCCGCGGGTGGGGCGGGCTGTCCTGCAAGCGCCAGCAGTACCA
ACGGAACGGCCGGCAGCACGCAGCGTCCAGACCTCTACGCCGCAGTGGGGGAGTCGAGCGACTCGTACACGGGGCTGTGG
AAGTTTGACACCACCACGTGCTCCTGGAACCGCGAGTAA
>TP0136_1_11_8_FR
GTGGGGAGGAGTACGATGGATACGCAGTATATGAGGCGCCGGGTGTGCACGGTGGTGCGCGCGGTGGTGTGTCTACTCAG
CACGAGTTTGCTGACCACGTGCGATTTCACTGGCATCTTTGCGGCAATTCAGTCGGAAGTGCCCATTAAAACGCCGTCCA
TCCCGGGGGCGATTTATGGCCTGGTCAAGGCCGGGAGCAAGCTCTACGCCACCAACGGCCGGCTTTGGGAAAAGGAGCTG
AACGGCACTGAGTCGTGGCAGAAAGTGTCTTCCTCGTCCGTTCCCACTGACTCGGATAAAAAGGTTATGAGCATTGCCAC
CGACGGGACCAATTTCGTCCTCGCCTGCGTGCCTGGCACGGGCGTTTACAAACACTGCGTAAATGGCGCGGTCGGCAGCA
GCAGCACAGCGGCAAGCGGCTCGACTGAAACCTGCTCGAATCATGCGACGCTCGTGGGGGGAACGTCCACGCCCTTCTGG
ATCGTGCCGGGAGGCACGGGGAGTAATGGGAACTGCGGTTGCGGGGCAGGGGGGGGTGGCTCCTCCTCCAGTAGCAGCTC
GTGCATTCACATCTGGCTCGTGCCGGCAGGCACGGGGAGTAATGGGAACTGCGGTTGCGGGGCAGGGGGGGGTGGCTCCT
CCTCCAGTAGCAGCTCGTGCATTCACATTAAGAAAGAAGACACGGGCGAACAGTTTCTCGATAGGGGTGAGGGGTACGTG
GTGACCACCAAGCACCTCTACACCAAAAACGGCTCGTCCAGCGCGGGACCGGCGCCGTGTCCCGGTGGCGGCGGAGGCAG
CAGCGGGGGTGGGGGTTCCTCGCAGTACACCAAAGATTCCTGTTTCTTTTCCACGCCCATTCTGGCAAGCGTCAGCGACG
GGTGCTATCACTACATTCTCACCAAAGAAAAAGTGTACTGCAGAAAGCAGAATGCCGCTTCCTCCGCTGCGTCGTCACCA
GCCTCGTGTCCCTCTTCCCCTTCTTCTTCTTCCTCCTCCTCGACGAATGCGGGATGCGAGGTGGAGCACGGGGTGGACGA
CCCGCTGTGTCTTGCGATTTTTAAACACAACGGCTGCGAATACTTGCTCATCGGCGGCAGTCGGGGCTACGGGGAAATAA
AGCTGGAAGCGAGCTCCAGCGGTACGAACGGCACCTGCATGCGATTGAAAGAGAGCAATGTGCACAAGAGTCCGGACCAG
TGGGACGAGTCGAGCCCCACGCCCAAAGCGAGCGCCGAGCAGTATCGGGGCACGGTCGGTCGGTTTGCCGTGCAGAAAAT
CTACGTAGTTGAAAAAAATGGCGGTGGGAACGGTGTCGCCGCGGGTGGGGCGGGCTGTCCTGCAAGCGCCAGCAGTACCA
ACGGAACGGCCGGCAGCACGCAGCGTCCAGACCTCTACGCCGCAGTGGGGGAGTCGAGCGACTCGTACACGGGGCTGTGG
AAGTTTGACACCACCACGTGCTCCTGGAACCGCGAGTAA
>TP0136_19_3_1_NL
GTGGGGAGGAGTACGATGGATACGCAGTATATGAGGCGCCGGGTGTGCACGGTGGTGCGCGCGGTGGTGTGTCTACTCAG
CACGAGTTTGCTGACCACGTGCGATTTCACTGGCATCTTTGCGGCAATTCAGTCGGAAGTGCCCATTAAAACGCCGTCCA
TCCCGGGGGCGATTTATGGCCTGGTCAAGGCCGGGAGCAAGCTCTACGCCACCAACGGCCGGCTTTGGGAAAAGGAGCTG
AACGGCACTGAGTCGTGGCAGAAAGTGTCTTCCTCGTCCGTTCCCACTGACTCGGATAAAAAGGTTATGAGCATTGCCAC
CGACGGGACCAATTTCGTCCTCGCCTGCGTGCCTGGCACGGGCGTTTACAAACACTGCGTAAATGGCGCGGTCGGCAGCA
GCAGCACAGCGGCAAGCGGCTCGACTGAAACCTGCTCGAATCATGCGACGCTCGTGGGGGGAACGTCCACGCCCTTCTGG
ATCGTGCCGGGAGGCACGGGGAGTAATGGGAACTGCGGTTGCGGGGCAGGGGGGGGGTGGCTCCTCCTCCAGTAGCAGCT
CGTGCATTCACATCTGGCTCGTGCCGGCAGGCACGGGGAGTAATGGGAACTGCGGTTGCGGGGCAGGGGGGGGTGGCTCC
TCCTCCAGTAGCAGCTCGTGCATTCACATTAAGAAAGAAGACACGGGCGAACAGTTTCTCGATAGGGGTGAGGGGTACGT
GGTGACCACCAAGCACCTCTACACCAAAAACGGCTCGTCCAGCGCGGGACCGGCGCCGTGTCCCGGTGGCGGCGGAGGCA
GCAGCGGGGGTGGGGGTTCCTCGCAGTACACCAAAGATTCCTGTTTCTTTTCCACGCCCATTCTGGCAAGCGTCAGCGAC
GGGTGCTATCACTACATTCTCACCAAAGAAAAAGTGTACTGCAGAAAGCAGAATGCCGCTTCCTCCGCTGCGTCGTCACC
AGCCTCGTGTCCCTCTTCCCCTTCTTCTTCTTCCTCCTCCTCGACGAATGCGGGATGCGAGGTGGAGCACGGGGTGGACG
ACCCGCTGTGTCTTGCGATTTTTAAACACAACGGCTGCGAATACTTGCTCATCGGCGGCAGTCGGGGCTACGGGGAAATA
AAGCTGGAAGCGAGCTCCAGCGGTACGAACGGCACCTGCATGCGATTGAAAGAGAGCAATGTGCACAAGAGTCCGGACCA
GTGGGACGAGTCGAGCCCCACGCCCAAAGCGAGCGCCGAGCAGTATCGGGGCACGGTCGGTCGGTTTGCCGTGCAGAAAA
TCTACGTAGTTGAAAAAAATGGCGGTGGGAACGGTGTCGCCGCGGGTGGGGCGGGCTGTCCTGCAAGCGCCAGCAGTACC
AACGGAACGGCCGGCAGCACGCAGCGTCCAGACCTCTACGCCGCAGTGGGGGAGTCGAGCGACTCGTACACGGGGCTGTG
GAAGTTTGACACCACCACGTGCTCCTGGAACCGCGAGTAA
>TP0136_1_4_1_CZ
GTGGGGAGGAGTACGATGGATACGCAGTATATGAGGCGCCGGGTGTGCACGGTGGTGCGCGCGGTGGTGTGTCTACTCAG
CACGAGTTTGCTGACCACGTGCGATTTCACTGGCATCTTTGCGGCAATTCAGTCGGAAGTGCCCATTAAAACGCCGTCCA
TCCCGGGGGCGATTTATGGCCTGGTCAAGGCCGGGAGCAAGCTCTACGCCACCAACGGCCGGCTTTGGGAAAAGGAGCTG
AACGGCACTGAGTCGTGGCAGAAAGTGTCTTCCTCGTCCGTTCCCACTGACTCGGATAAAAAGGTTATGAGCATTGCCAC
CGACGGGACCAATTTCGTCCTCGCCTGCGTGCCTGGCACGGGCGTTTACAAACACTGCGTAAATGGCGCGGTCGGCAGCA
GCAGCACAGCGGCAAGCGGCTCGACTGAAACCTGCTCGAATCATGCGACGCTCGTGGGGGGAACGTCCACGCCCTTCTGG
ATCGTGCCGGGAGGCACGGGGAGTAATGGGAACTGCGGTTGCGGGGCAGGGGGGGGTGGCTCCTCCTCCAGTAGCAGCTC
GTGCATTCACATCTGGCTCGTGCCGGCAGGCACGGGGAGTAATGGGAACTGCGGTTGCGGGGCAGGGGGGGGTGGCTCCT
CCTCCAGTAGCAGCTCGTGCATTCACATTAAGAAAGAAGACACGGGCGAACAGTTTCTCGATAGGGGTGAGGGGTACGTG
GTGACCACCAAGCACCTCTACACCAAAAACGGCTCGTCCAGCGCGGGACCGGCGCCGTGTCCCGGTGGCGGCGGAGGCAG
CAGCGGGGGTGGGGGTTCCTCGCAGTACACCAAAGATTCCTGTTTCTTTTCCACGCCCATTCTGGCAAGCGTCAGCGACG
GGTGCTATCACTACATTCTCACCAAAGAAAAAGTGTACTGCAGAAAGCAGAATGCCGCTTCCTCCGCTGCGTCGTCACCA
GCCTCGTGTCCCTCTTCCCCTTCTTCTTCTTCCTCCTCCTCGACGAATGCGGGATGCGAGGTGGAGCACGGGGTGGACGA
CCCGCTGTGTCTTGCGATTTTTAAACACAACGGCTGCGAATACTTGCTCATCGGCGGCAGTCGGGGCTACGGGGAAATAA
AGCTGGAAGCGAGCTCCAGCGGTACGAACGGCACCTGCATGCGATTGAAAGAGAGCAATGTGCACAAGAGTCCGGACCAG
TGGGACGAGTCGAGCCCCACGCCCAAAGCGAGCGCCGAGCAGTATCGGGGCACGGTCGGTCGGTTTGCCGTGCAGAAAAT
CTACGTAGTTGAAAAAAATGGCGGTGGGAACGGTGTCGCCGCGGGTGGGGCGGGCTGTCCTGCAAGCGCCAGCAGTACCA
ACGGAACGGCCGGCAGCACGCAGCGTCCAGACCTCTACGCCGCAGTGGGGGAGTCGAGCGACTCGTACACGGGGCTGTGG
AAGTTTGACACCACCACGTGCTCCTGGAACCGCGAGTAA

## Sheet: DataS4_TP0304
Data S4. Sequences of locus TP0304 (fasta format)
>TP0304_1_40_1_CZ
ATGGCACCTGCGGCAATACCCTTGCCCAGCGAGGAAACTACACCGCCTGTAATAAAGATAAAAGCCGGATCCATACGGCA
CGAGTGTAGCGTGTCCATGCGTTTTTTAAAAGGGAGCACCCTGCCTCTCCCCTGCGCCTGTAGGGTGGACTGTCCCATCG
GCTTGCATCGAACATTGCTTTCGAATACCATGGGCCCCATGAACGCGCGCGCTGCCCTCGCTCTTGCCATGGTCTTCACT
TTCCAGAGGTTGTGCGCAGAAGAACGTTTCGTTATCTCCACTGAATACTTCGACATCATCTACACCGAGGCCTCGACTGA
GTCTGCGCGTATACTGGCGAAGCACGCTGACCGGTACGAAGAACAAATCAGCCTCATGCTCAATCGGGTTCCTGACAAGA
AAAAGCGCACCACCGTCGTCCTGTATGCCCACACACAGGATGCAGGCGGGTCTTTCTCTTCCAAACCGTCAAGGAAAATA
ATCATCAACGATACGCGCGTTCCCAATCTGGGTTTAGGCAGTTTTAAGGATTCGCTGCTGAGCATTTTTTACCACGAGCT
TACGCATAAGATTTCTCTCGATTTCTTCATGCCGCTACTCCCTCCCCTCTTTACCGAAGGGGTTGCCGTCGCCTTTGAAA
GCAACGACGGCACGCAAGGGCGACTGCACGACCCGCTGACAATGCATTACTTAATTCAGAACAAACTGGAAAACGTCTCC
CCCTCCTGGAGGGAGGTTGCCGAGCTCAGATACAACTACCCCCACGGTATGCCCTACGTGTATGGGGGAAAATTCACCGA
ATACCTGCAGAAAATATACGGCAAGGAGCGGTGCGCCCGGCTGTGGCAGAACTCCTGGCGTCTCTTTATTCGACACCGTT
TTTGGGACGTTTTTCAAAAGAATCTGGGAACTGCGTGGAATGAGTTCATCGACAGCATTCCAATCCCGGAGAAGGTGGCA
CAGCCGCAACTCCTTTCTGAACGGGAAGCGCAGGGTCACTACGGTGCACGCAGCGCTGCGCCGACGGGCTTCGCCTATTA
TGACCGTGACCGTCACGCGGTGCGTTTCCGTGACAAAGCAGGTGGGGTGCGCACGCTGTTCTCTCATGACAACACGCTGC
ATCATCTGAACTTCTCCGAGGACGGACGCTATTTGGCAGTATCAGACACCATTGACACGTGGAGCGAGCGCACGCACCGA
GTACGCGTTTTTGACACACACTCAGGCTCGTTCTCGCCGGAGGTGTACACTGGCGCGTCCGAAGCTTGCTTTGTGGGGAA
CGGGCAGAAAATAGTATTCGTCCGGGTGCAGGGGCAATACTCGCGCCTCACGCTCAAGGACCGCACAGACCCTACCTTCG
AGAAGGTGTTGTACGAAGCAGGTCCTGGTTTGCCATTCGGTGCGCTGTACGCGCCGGCGTACGCCGGTGATGGCACCGTC
GCCATTATTGGCGCACGCGGTATGGAGCGTAACTTGCTTTTCATCCCGGTGGACGACAGGCCAATGATGCAGATTCCGCG
CGAGCAGATGCCACACGCAATGCGGGAACTGCAGTCGCAAAAGATCAAAGGCTCGTGGACGCTCACCTTTAGCTGGGCAA
ATATGAACATGCTCTCTCGCCTAGGTTTTTACGACGTGTCCCGCCATACCTTCAGACTAATGGACCAGGACGTGTCAGGG
GGGGTGTTTGCACCGGTGGTGTACGAGGCACTGCCTGCTGCGGTGCACGAAGAGTCTGCAGCAGAGGCGACCATACGCGG
TGAAGAGCCGGTTGTGCGTGTGGCCTACACCGGCAGACACCGCATGCACATGAGCCAATACCAGCGGGATGACCGCGCCC
TGCGCGAGCGGCGGGTGTCGCTGGTTCCCTTGCACCCGGCAGAGGCGGAGGAGCAGTCGCGCCCCGCCACGCTCATGGTT
AACGGAGAGTTCATAGCAGACGTGCACGAAGCCGACCGCGGCAGACGGTACCGCGCAGCTCAGTGGATGTGGCCTCCCAC
GTTCTCACCCCGCTTTGTGCCGCCAAACAGCTTCAGCCTCAAAGACCTTGGACACACCGGACTGGGGGTGAACATGAAGT
TTGCCGATCCGTTTGGGCTCGTGGAGGTGAATCTCCAGTCGGTTTCTCATTTCTATCCGTTTTTTACCTCGCTGGGGCTG
AAAAGCTCTTTTTATGTGGGCAAAACCACGTACGCCCTACGTGCGTATCACGAGATAGACACCGGAGGGTTCCGGTACAC
TAAGCTCGGCGGGGCCTTTGAAACGCTGACAAACTTTCCTATGCAGGATGACCGAAACGCGTTTTTTGTGCGAACTGCCG
TGGGGGTAGACTCCTACTCCTGCCTGTGCGCCAACGGCGGGGGTAACGGGAATTGCTGCGGCAACAACGGGGGGCAGCAG
TGCTGCGCCTGCAATGGACAGGGCGCAAACGGACCACATTATTACAAGAGCCTTGAAAGCCCCTTCATTCAGGCACAGGT
GGAAATGGGGTATAGCTTTTCTCAGCGTGCAGAGCGCACGGGAACAAACTGGTTCGTGGCGGACGTCACGGGGGTGAGCC
TGAAGTTACACGTTGCAAATAGTTTTGACACCGGTAAAACAAAAGACGCGGTGCTCGTGCAAACGAAAGGGTCATTCCGC
CTGCCGGTGGTGCCCCTACGGGTGGGCGTCAGCGCGTACGTTGGGTATAACGCCGGGTGGCGCGGGGGCAAAGGAAACAT
TCTGGCGGAGCACCCAGTGTACGGCTTTCCCGGTCCTACGTATTTACCCAAGCTCGCAGGGGTTGGTGGTATGGAGGGCT
CGTGTAAAAAAAGCAAGAGTGCAGGGTTCGGCGCTGAAGCAGTGCTCACCATCTTGGACTACGACATCAGCATATATGAT
CCCTATCTGCCCGTCTTCTACCGAAATATTGTTTGGAACGTAAGCTGCGAGTACGTGCTCAATGCGCCAGACTTTTCCTC
ACCCAAACACCTGTGCGTTGCAAGCACATCACTGGTTTTGGAGTTTGACCTGGCGGATGTAAAAGTACGGGCCGGGGTTC
AGTACGGCTTCCAACTTGCAGAGACGCAGAGCGCCACAACCCCCGGTTTCAGCCCGATTTTTTCCATGGCCTTGTAG
>TP0304_1_1_8_FR
ATGGCACCTGCGGCAATACCCTTGCCCAGCGAGGAAACTACACCGCCTGTAATAAAGATAAAAGCCGGATCCATACGGCA
CGAGTGTAGCGTGTCCATGCGTTTTTTAAAAGGGAGCACCCTGCCTCTCCCCTGCGCCTGTAGGGTGGACTGTCCCATCG
GCTTGCATCGAACATTGCTTTCGAATACCATGGGCCCCATGAACGCGCGCGCTGCCCTCGCTCTTGCCATGGTCTTCACT
TTCCAGAGGTTGTGCGCAGAAGAACGTTTCGTTATCTCCACTGAATACTTCGACATCATCTACACCGAGGCCTCGACTGA
GTCTGCGCGTATACTGGCGAAGCACGCTGACCGGTACGAAGAACAAATCAGCCTCATGCTCAATCGGGTTCCTGACAAGA
AAAAGCGCACCACCGTCGTCCTGTATGCCCACACACAGGATGCAGGCGGGTCTTTCTCTTCCAAACCGTCAAGGAAAATA
ATCATCAACGATACGCGCGTTCCCAATCTGGGTTTAGGCAGTTTTAAGGATTCGCTGCTGAGCATTTTTTACCACGAGCT
TACGCATAAGATTTCTCTCGATTTCTTCATGCCGCTACTCCCTCCCCTCTTTACCGAAGGGGTTGCCGTCGCCTTTGAAA
GCAACGACGGCACGCAAGGGCGACTGCACGACCCGCTGACAATGCATTACTTAATTCAGAACAAACTGGAAAACGTCTCC
CCCTCCTGGAGGGAGGTTGCCGAGCTCAGATACAACTACCCCCACGGTATGCCCTACGTGTATGGGGGAAAATTCACCGA
ATACCTGCAGAAAATATACGGCAAGGAGCGGTGCGCCCGGCTGTGGCAGAACTCCTGGCGTCTCTTTATTCGACACCGTT
TTTGGGACGTTTTTCAAAAGAATCTGGGAACTGCGTGGAATGAGTTCATCGACAGCATTCCAATCCCGGAGAAGGTGGCA
CAGCCGCAACTCCTTTCTGAACGGGAAGCGCAGGGTCACTACGGTGCACGCAGCGCTGCGCCGACGGGCTTCGCCTATTA
TGACCGTGACCGTCACGCGGTGCGTTTCCGTGACAAAGCAGGTGGGGTGCGCACGCTGTTCTCTCATGACAACACGCTGC
ATCATCTGAACTTCTCCGAGGACGGACGCTATTTGGCAGTATCAGACACCATTGACACGTGGAGCGAGCGCACGCACCGA
GTACGCGTTTTTGACACACACTCAGGCTCGTTCTCGCCGGAGGTGTACACTGGCGCGTCCGAAGCTTGCTTTGTGGGGAA
CGGGCAGAAAATAGTATTCGTCCGGGTGCAGGGGCAATACTCGCGCCTCACGCTCAAGGACCGCACAGACCCTACCTTCG
AGAAGGTGTTGTACGAAGCAGGTCCTGGTTTGCCATTCGGTGCGCTGTACGCGCCGGCGTACGCCGGTGATGGCACCGTC
GCCATTATTGGCGCACGCGGTATGGAGCGTAACTTGCTTTTCATCCCGGTGGACGACAGGCCAATGATGCAGATTCCGCG
CGAGCAGATGCCACACGCAATGCGGGAACTGCAGTCGCAAAAGATCAAAGGCTCGTGGACGCTCACCTTTAGCTGGGCAA
ATATGAACATGCTCTCTCGCCTAGGTTTTTACGACGTGTCCCGCCATACCTTCAGACTAATGGACCAGGACGTGTCAGGG
GGGGTGTTTGCACCGGTGGTGTACGAGGCACTGCCTGCTGCGGTGCACGAAGAGTCTGCAGCAGAGGCGACCATACGCGG
TGAAGAGCCGGTTGTGCGTGTGGCCTACACCGGCAGACACCGCATGCACATGAGCCAATACCAGCGGGATGACCGCGCCC
TGCGCGAGCGGCGGGTGTCGCTGGTTCCCTTGCACCCGGCAGAGGCGGAGGAGCAGTCGCGCCCCGCCACGCTCATGGTT
AACGGAGAGTTCATAGCAGACGTGCACGAAGCCGACCGCGGCAGACGGTACCGCGCAGCTCAGTGGATGTGGCCTCCCAC
GTTCTCACCCCGCTTTGTGCCGCCAAACAGCTTCAGCCTCAAAGACCTTGGACACACCGGACTGGGGGTGAACATGAAGT
TTGCCGATCCGTTTGGGCTCGTGGAGGTGAATCTCCAGTCGGTTTCTCATTTCTATCCGTTTTTTACCTCGCTGGGGCTG
AAAAGCTCTTTTTATGTGGGCAAAACCACGTACGCCCTACGTGCGTATCACGAGATAGACACCGGAGGGTTCCGGTACAC
TAAGCTCGGCGGGGCCTTTGAAACGCTGACAAACTTTCCTATGCAGGATGACCGAAACGCGTTTTTTGTGCGAACTGCCG
TGGGGGTAGACTCCTACTCCTGCCTGTGCGCCAACGGCGGGGGTAACGGGAATTGCTGCGGCAACAACGGGGGGCAGCAG
TGCTGCGCCTGCAATGGACAGGGCGCAAACGGACCACATTATTACAAGAGCCTTGAAAGCCCCTTCATTCAGGCACAGGT
GGAAATGGGGTATAGCTTTTCTCAGCGTGCAGAGCGCACGGGAACAAACTGGTTCGTGGCGGACGTCACGGGGGTGAGCC
TGAAGTTACACGTTGCAAATAGTTTTGACACCGGTAAAACAAAAGACGCGGTGCTCGTGCAAACGAAAGGGTCATTCCGC
CTGCCGGTGGTGCCCCTACGGGTGGGCGTCAGCGCGTACGTTGGGTATAACGCCGGGTGGCGCGGGGGCAAAGGAAACAT
TCTGGCGGAGCACCCAGTGTACGGCTTTCCCGGTCCTACGTATTTACCCAAGCTCGCAGGGGTTGGTGGTATGGAGGGCT
CGTGTAAAAAAAGCAAGAGTGCAGGGTTCGGCGCTGAAGCAGTGCTCACCATCTTGGACTACGACATCAGCATATATGAT
CCCTATCTGCCCGTCTTCTACCGAAATATTGTTTGGAACGTAAGCTGCGAGTACGTGCTCAATGCGCCAGACTTTTCCTC
ACCCAAACACCTGTGCGTTGCAAGCACATCACTGGTTTTGGAGTTTGACCTGGCGGATGTAAAAGTACGGGCCGGGGTTC
AGTACGGCTTCCAACTTGCAGAGACGCAGAGCGCCACAACCCCCGGTTTCAGCCCGATTTTTTCCATGGCCTTGTAG
>TP0304_1_1_8_CZ
ATGGCACCTGCGGCAATACCCTTGCCCAGCGAGGAAACTACACCGCCTGTAATAAAGATAAAAGCCGGATCCATACGGCA
CGAGTGTAGCGTGTCCATGCGTTTTTTAAAAGGGAGCACCCTGCCTCTCCCCTGCGCCTGTAGGGTGGACTGTCCCATCG
GCTTGCATCGAACATTGCTTTCGAATACCATGGGCCCCATGAACGCGCGCGCTGCCCTCGCTCTTGCCATGGTCTTCACT
TTCCAGAGGTTGTGCGCAGAAGAACGTTTCGTTATCTCCACTGAATACTTCGACATCATCTACACCGAGGCCTCGACTGA
GTCTGCGCGTATACTGGCGAAGCACGCTGACCGGTACGAAGAACAAATCAGCCTCATGCTCAATCGGGTTCCTGACAAGA
AAAAGCGCACCACCGTCGTCCTGTATGCCCACACACAGGATGCAGGCGGGTCTTTCTCTTCCAAACCGTCAAGGAAAATA
ATCATCAACGATACGCGCGTTCCCAATCTGGGTTTAGGCAGTTTTAAGGATTCGCTGCTGAGCATTTTTTACCACGAGCT
TACGCATAAGATTTCTCTCGATTTCTTCATGCCGCTACTCCCTCCCCTCTTTACCGAAGGGGTTGCCGTCGCCTTTGAAA
GCAACGACGGCACGCAAGGGCGACTGCACGACCCGCTGACAATGCATTACTTAATTCAGAACAAACTGGAAAACGTCTCC
CCCTCCTGGAGGGAGGTTGCCGAGCTCAGATACAACTACCCCCACGGTATGCCCTACGTGTATGGGGGAAAATTCACCGA
ATACCTGCAGAAAATATACGGCAAGGAGCGGTGCGCCCGGCTGTGGCAGAACTCCTGGCGTCTCTTTATTCGACACCGTT
TTTGGGACGTTTTTCAAAAGAATCTGGGAACTGCGTGGAATGAGTTCATCGACAGCATTCCAATCCCGGAGAAGGTGGCA
CAGCCGCAACTCCTTTCTGAACGGGAAGCGCAGGGTCACTACGGTGCACGCAGCGCTGCGCCGACGGGCTTCGCCTATTA
TGACCGTGACCGTCACGCGGTGCGTTTCCGTGACAAAGCAGGTGGGGTGCGCACGCTGTTCTCTCATGACAACACGCTGC
ATCATCTGAACTTCTCCGAGGACGGACGCTATTTGGCAGTATCAGACACCATTGACACGTGGAGCGAGCGCACGCACCGA
GTACGCGTTTTTGACACACACTCAGGCTCGTTCTCGCCGGAGGTGTACACTGGCGCGTCCGAAGCTTGCTTTGTGGGGAA
CGGGCAGAAAATAGTATTCGTCCGGGTGCAGGGGCAATACTCGCGCCTCACGCTCAAGGACCGCACAGACCCTACCTTCG
AGAAGGTGTTGTACGAAGCAGGTCCTGGTTTGCCATTCGGTGCGCTGTACGCGCCGGCGTACGCCGGTGATGGCACCGTC
GCCATTATTGGCGCACGCGGTATGGAGCGTAACTTGCTTTTCATCCCGGTGGACGACAGGCCAATGATGCAGATTCCGCG
CGAGCAGATGCCACACGCAATGCGGGAACTGCAGTCGCAAAAGATCAAAGGCTCGTGGACGCTCACCTTTAGCTGGGCAA
ATATGAACATGCTCTCTCGCCTAGGTTTTTACGACGTGTCCCGCCATACCTTCAGACTAATGGACCAGGACGTGTCAGGG
GGGGTGTTTGCACCGGTGGTGTACGAGGCACTGCCTGCTGCGGTGCACGAAGAGTCTGCAGCAGAGGCGACCATACGCGG
TGAAGAGCCGGTTGTGCGTGTGGCCTACACCGGCAGACACCGCATGCACATGAGCCAATACCAGCGGGATGACCGCGCCC
TGCGCGAGCGGCGGGTGTCGCTGGTTCCCTTGCACCCGGCAGAGGCGGAGGAGCAGTCGCGCCCCGCCACGCTCATGGTT
AACGGAGAGTTCATAGCAGACGTGCACGAAGCCGACCGCGGCAGACGGTACCGCGCAGCTCAGTGGATGTGGCCTCCCAC
GTTCTCACCCCGCTTTGTGCCGCCAAACAGCTTCAGCCTCAAAGACCTTGGACACACCGGACTGGGGGTGAACATGAAGT
TTGCCGATCCGTTTGGGCTCGTGGAGGTGAATCTCCAGTCGGTTTCTCATTTCTATCCGTTTTTTACCTCGCTGGGGCTG
AAAAGCTCTTTTTATGTGGGCAAAACCACGTACGCCCTACGTGCGTATCACGAGATAGACACCGGAGGGTTCCGGTACAC
TAAGCTCGGCGGGGCCTTTGAAACGCTGACAAACTTTCCTATGCAGGATGACCGAAACGCGTTTTTTGTGCGAACTGCCG
TGGGGGTAGACTCCTACTCCTGCCTGTGCGCCAACGGCGGGGGTAACGGGAATTGCTGCGGCAACAACGGGGGGCAGCAG
TGCTGCGCCTGCAATGGACAGGGCGCAAACGGACCACATTATTACAAGAGCCTTGAAAGCCCCTTCATTCAGGCACAGGT
GGAAATGGGGTATAGCTTTTCTCAGCGTGCAGAGCGCACGGGAACAAACTGGTTCGTGGCGGACGTCACGGGGGTGAGCC
TGAAGTTACACGTTGCAAATAGTTTTGACACCGGTAAAACAAAAGACGCGGTGCTCGTGCAAACGAAAGGGTCATTCCGC
CTGCCGGTGGTGCCCCTACGGGTGGGCGTCAGCGCGTACGTTGGGTATAACGCCGGGTGGCGCGGGGGCAAAGGAAACAT
TCTGGCGGAGCACCCAGTGTACGGCTTTCCCGGTCCTACGTATTTACCCAAGCTCGCAGGGGTTGGTGGTATGGAGGGCT
CGTGTAAAAAAAGCAAGAGTGCAGGGTTCGGCGCTGAAGCAGTGCTCACCATCTTGGACTACGACATCAGCATATATGAT
CCCTATCTGCCCGTCTTCTACCGAAATATTGTTTGGAACGTAAGCTGCGAGTACGTGCTCAATGCGCCAGACTTTTCCTC
ACCCAAACACCTGTGCGTTGCAAGCACATCACTGGTTTTGGAGTTTGACCTGGCGGATGTAAAAGTACGGGCCGGGGTTC
AGTACGGCTTCCAACTTGCAGAGACGCAGAGCGCCACAACCCCCGGTTTCAGCCCGATTTTTTCCATGGCCTTGTAG
>TP0304_1_1_3_SW
ATGGCACCTGCGGCAATACCCTTGCCCAGCGAGGAAACTACACCGCCTGTAATAAAGATAAAAGCCGGATCCATACGGCA
CGAGTGTAGCGTGTCCATGCGTTTTTTAAAAGGGAGCACCCTGCCTCTCCCCTGCGCCTGTAGGGTGGACTGTCCCATCG
GCTTGCATCGAACATTGCTTTCGAATACCATGGGCCCCATGAACGCGCGCGCTGCCCTCGCTCTTGCCATGGTCTTCACT
TTCCAGAGGTTGTGCGCAGAAGAACGTTTCGTTATCTCCACTGAATACTTCGACATCATCTACACCGAGGCCTCGACTGA
GTCTGCGCGTATACTGGCGAAGCACGCTGACCGGTACGAAGAACAAATCAGCCTCATGCTCAATCGGGTTCCTGACAAGA
AAAAGCGCACCACCGTCGTCCTGTATGCCCACACACAGGATGCAGGCGGGTCTTTCTCTTCCAAACCGTCAAGGAAAATA
ATCATCAACGATACGCGCGTTCCCAATCTGGGTTTAGGCAGTTTTAAGGATTCGCTGCTGAGCATTTTTTACCACGAGCT
TACGCATAAGATTTCTCTCGATTTCTTCATGCCGCTACTCCCTCCCCTCTTTACCGAAGGGGTTGCCGTCGCCTTTGAAA
GCAACGACGGCACGCAAGGGCGACTGCACGACCCGCTGACAATGCATTACTTAATTCAGAACAAACTGGAAAACGTCTCC
CCCTCCTGGAGGGAGGTTGCCGAGCTCAGATACAACTACCCCCACGGTATGCCCTACGTGTATGGGGGAAAATTCACCGA
ATACCTGCAGAAAATATACGGCAAGGAGCGGTGCGCCCGGCTGTGGCAGAACTCCTGGCGTCTCTTTATTCGACACCGTT
TTTGGGACGTTTTTCAAAAGAATCTGGGAACTGCGTGGAATGAGTTCATCGACAGCATTCCAATCCCGGAGAAGGTGGCA
CAGCCGCAACTCCTTTCTGAACGGGAAGCGCAGGGTCACTACGGTGCACGCAGCGCTGCGCCGACGGGCTTCGCCTATTA
TGACCGTGACCGTCACGCGGTGCGTTTCCGTGACAAAGCAGGTGGGGTGCGCACGCTGTTCTCTCATGACAACACGCTGC
ATCATCTGAACTTCTCCGAGGACGGACGCTATTTGGCAGTATCAGACACCATTGACACGTGGAGCGAGCGCACGCACCGA
GTACGCGTTTTTGACACACACTCAGGCTCGTTCTCGCCGGAGGTGTACACTGGCGCGTCCGAAGCTTGCTTTGTGGGGAA
CGGGCAGAAAATAGTATTCGTCCGGGTGCAGGGGCAATACTCGCGCCTCACGCTCAAGGACCGCACAGACCCTACCTTCG
AGAAGGTGTTGTACGAAGCAGGTCCTGGTTTGCCATTCGGTGCGCTGTACGCGCCGGCGTACGCCGGTGATGGCACCGTC
GCCATTATTGGCGCACGCGGTATGGAGCGTAACTTGCTTTTCATCCCGGTGGACGACAGGCCAATGATGCAGATTCCGCG
CGAGCAGATGCCACACGCAATGCGGGAACTGCAGTCGCAAAAGATCAAAGGCTCGTGGACGCTCACCTTTAGCTGGGCAA
ATATGAACATGCTCTCTCGCCTAGGTTTTTACGACGTGTCCCGCCATACCTTCAGACTAATGGACCAGGACGTGTCAGGG
GGGGTGTTTGCACCGGTGGTGTACGAGGCACTGCCTGCTGCGGTGCACGAAGAGTCTGCAGCAGAGGCGACCATACGCGG
TGAAGAGCCGGTTGTGCGTGTGGCCTACACCGGCAGACACCGCATGCACATGAGCCAATACCAGCGGGATGACCGCGCCC
TGCGCGAGCGGCGGGTGTCGCTGGTTCCCTTGCACCCGGCAGAGGCGGAGGAGCAGTCGCGCCCCGCCACGCTCATGGTT
AACGGAGAGTTCATAGCAGACGTGCACGAAGCCGACCGCGGCAGACGGTACCGCGCAGCTCAGTGGATGTGGCCTCCCAC
GTTCTCACCCCGCTTTGTGCCGCCAAACAGCTTCAGCCTCAAAGACCTTGGACACACCGGACTGGGGGTGAACATGAAGT
TTGCCGATCCGTTTGGGCTCGTGGAGGTGAATCTCCAGTCGGTTTCTCATTTCTATCCGTTTTTTACCTCGCTGGGGCTG
AAAAGCTCTTTTTATGTGGGCAAAACCACGTACGCCCTACGTGCGTATCACGAGATAGACACCGGAGGGTTCCGGTACAC
TAAGCTCGGCGGGGCCTTTGAAACGCTGACAAACTTTCCTATGCAGGATGACCGAAACGCGTTTTTTGTGCGAACTGCCG
TGGGGGTAGACTCCTACTCCTGCCTGTGCGCCAACGGCGGGGGTAACGGGAATTGCTGCGGCAACAACGGGGGGCAGCAG
TGCTGCGCCTGCAATGGACAGGGCGCAAACGGACCACATTATTACAAGAGCCTTGAAAGCCCCTTCATTCAGGCACAGGT
GGAAATGGGGTATAGCTTTTCTCAGCGTGCAGAGCGCACGGGAACAAACTGGTTCGTGGCGGACGTCACGGGGGTGAGCC
TGAAGTTACACGTTGCAAATAGTTTTGACACCGGTAAAACAAAAGACGCGGTGCTCGTGCAAACGAAAGGGTCATTCCGC
CTGCCGGTGGTGCCCCTACGGGTGGGCGTCAGCGCGTACGTTGGGTATAACGCCGGGTGGCGCGGGGGCAAAGGAAACAT
TCTGGCGGAGCACCCAGTGTACGGCTTTCCCGGTCCTACGTATTTACCCAAGCTCGCAGGGGTTGGTGGTATGGAGGGCT
CGTGTAAAAAAAGCAAGAGTGCAGGGTTCGGCGCTGAAGCAGTGCTCACCATCTTGGACTACGACATCAGCATATATGAT
CCCTATCTGCCCGTCTTCTACCGAAATATTGTTTGGAACGTAAGCTGCGAGTACGTGCTCAATGCGCCAGACTTTTCCTC
ACCCAAACACCTGTGCGTTGCAAGCACATCACTGGTTTTGGAGTTTGACCTGGCGGATGTAAAAGTACGGGCCGGGGTTC
AGTACGGCTTCCAACTTGCAGAGACGCAGAGCGCCACAACCCCCGGTTTCAGCCCGATTTTTTCCATGGCCTTGTAG
>TP0304_1_44_1_NL
ATGGCACCTGCGGCAATACCCTTGCCCAGCGAGGAAACTACACCGCCTGTAATAAAGATAAAAGCCGGATCCATACGGCA
CGAGTGTAGCGTGTCCATGCGTTTTTTAAAAGGGAGCACCCTGCCTCTCCCCTGCGCCTGTAGGGTGGACTGTCCCATCG
GCTTGCATCGAACATTGCTTTCGAATACCATGGGCCCCATGAACGCGCGCGCTGCCCTCGCTCTTGCCATGGTCTTCACT
TTCCAGAGGTTGTGCGCAGAAGAACGTTTCGTTATCTCCACTGAATACTTCGACATCATCTACACCGAGGCCTCGACTGA
GTCTGCGCGTATACTGGCGAAGCACGCTGACCGGTACGAAGAACAAATCAGCCTCATGCTCAATCGGGTTCCTGACAAGA
AAAAGCGCACCACCGTCGTCCTGTATGCCCACACACAGGATGCAGGCGGGTCTTTCTCTTCCAAACCGTCAAGGAAAATA
ATCATCAACGATACGCGCGTTCCCAATCTGGGTTTAGGCAGTTTTAAGGATTCGCTGCTGAGCATTTTTTACCACGAGCT
TACGCATAAGATTTCTCTCGATTTCTTCATGCCGCTACTCCCTCCCCTCTTTACCGAAGGGGTTGCCGTCGCCTTTGAAA
GCAACGACGGCACGCAAGGGCGACTGCACGACCCGCTGACAATGCATTACTTAATTCAGAACAAACTGGAAAACGTCTCC
CCCTCCTGGAGGGAGGTTGCCGAGCTCAGATACAACTACCCCCACGGTATGCCCTACGTGTATGGGGGAAAATTCACCGA
ATACCTGCAGAAAATATACGGCAAGGAGCGGTGCGCCCGGCTGTGGCAGAACTCCTGGCGTCTCTTTATTCGACACCGTT
TTTGGGACGTTTTTCAAAAGAATCTGGGAACTGCGTGGAATGAGTTCATCGACAGCATTCCAATCCCGGAGAAGGTGGCA
CAGCCGCAACTCCTTTCTGAACGGGAAGCGCAGGGTCACTACGGTGCACGCAGCGCTGCGCCGACGGGCTTCGCCTATTA
TGACCGTGACCGTCACGCGGTGCGTTTCCGTGACAAAGCAGGTGGGGTGCGCACGCTGTTCTCTCATGACAACACGCTGC
ATCATCTGAACTTCTCCGAGGACGGACGCTATTTGGCAGTATCAGACACCATTGACACGTGGAGCGAGCGCACGCACCGA
GTACGCGTTTTTGACACACACTCAGGCTCGTTCTCGCCGGAGGTGTACACTGGCGCGTCCGAAGCTTGCTTTGTGGGGAA
CGGGCAGAAAATAGTATTCGTCCGGGTGCAGGGGCAATACTCGCGCCTCACGCTCAAGGACCGCACAGACCCTACCTTCG
AGAAGGTGTTGTACGAAGCAGGTCCTGGTTTGCCATTCGGTGCGCTGTACGCGCCGGCGTACGCCGGTGATGGCACCGTC
GCCATTATTGGCGCACGCGGTATGGAGCGTAACTTGCTTTTCATCCCGGTGGACGACAGGCCAATGATGCAGATTCCGCG
CGAGCAGATGCCACACGCAATGCGGGAACTGCAGTCGCAAAAGATCAAAGGCTCGTGGACGCTCACCTTTAGCTGGGCAA
ATATGAACATGCTCTCTCGCCTAGGTTTTTACGACGTGTCCCGCCATACCTTCAGACTAATGGACCAGGACGTGTCAGGG
GGGGTGTTTGCACCGGTGGTGTACGAGGCACTGCCTGCTGCGGTGCACGAAGAGTCTGCAGCAGAGGCGACCATACGCGG
TGAAGAGCCGGTTGTGCGTGTGGCCTACACCGGCAGACACCGCATGCACATGAGCCAATACCAGCGGGATGACCGCGCCC
TGCGCGAGCGGCGGGTGTCGCTGGTTCCCTTGCACCCGGCAGAGGCGGAGGAGCAGTCGCGCCCCGCCACGCTCATGGTT
AACGGAGAGTTCATAGCAGACGTGCACGAAGCCGACCGCGGCAGACGGTACCGCGCAGCTCAGTGGATGTGGCCTCCCAC
GTTCTCACCCCGCTTTGTGCCGCCAAACAGCTTCAGCCTCAAAGACCTTGGACACACCGGACTGGGGGTGAACATGAAGT
TTGCCGATCCGTTTGGGCTCGTGGAGGTGAATCTCCAGTCGGTTTCTCATTTCTATCCGTTTTTTACCTCGCTGGGGCTG
AAAAGCTCTTTTTATGTGGGCAAAACCACGTACGCCCTACGTGCGTATCACGAGATAGACACCGGAGGGTTCCGGTACAC
TAAGCTCGGCGGGGCCTTTGAAACGCTGACAAACTTTCCTATGCAGGATGACCGAAACGCGTTTTTTGTGCGAACTGCCG
TGGGGGTAGACTCCTACTCCTGCCTGTGCGCCAACGGCGGGGGTAACGGGAATTGCTGCGGCAACAACGGGGGGCAGCAG
TGCTGCGCCTGCAATGGACAGGGCGCAAACGGACCACATTATTACAAGAGCCTTGAAAGCCCCTTCATTCAGGCACAGGT
GGAAATGGGGTATAGCTTTTCTCAGCGTGCAGAGCGCACGGGAACAAACTGGTTCGTGGCGGACGTCACGGGGGTGAGCC
TGAAGTTACACGTTGCAAATAGTTTTGACACCGGTAAAACAAAAGACGCGGTGCTCGTGCAAACGAAAGGGTCATTCCGC
CTGCCGGTGGTGCCCCTACGGGTGGGCGTCAGCGCGTACGTTGGGTATAACGCCGGGTGGCGCGGGGGCAAAGGAAACAT
TCTGGCGGAGCACCCAGTGTACGGCTTTCCCGGTCCTACGTATTTACCCAAGCTCGCAGGGGTTGGTGGTATGGAGGGCT
CGTGTAAAAAAAGCAAGAGTGCAGGGTTCGGCGCTGAAGCAGTGCTCACCATCTTGGACTACGACATCAGCATATATGAT
CCCTATCTGCCCGTCTTCTACCGAAATATTGTTTGGAACGTAAGCTGCGAGTACGTGCTCAATGCGCCAGACTTTTCCTC
ACCCAAACACCTGTGCGTTGCAAGCACATCACTGGTTTTGGAGTTTGACCTGGCGGATGTAAAAGTACGGGCCGGGGTTC
AGTACGGCTTCCAACTTGCAGAGACGCAGAGCGCCACAACCCCCGGTTTCAGCCCGATTTTTTCCATGGCCTTGTAG
>TP0304_9_7_3_NL
ATGGCACCTGCGGCAATACCCTTGCCCAGCGAGGAAACTACACCGCCTGTAATAAAGATAAAAGCCGGATCCATACGGCA
CGAGTGTAGCGTGTCCATGCGTTTTTTAAAAGGGAGCACCCTGCCTCTCCCCTGCGCCTGTAGGGTGGACTGTCCCATCG
GCTTGCATCGAACATTGCTTTCGAATACCATGGGCCCCATGAACGCGCGCGCTGCCCTCGCTCTTGCCATGGTCTTCACT
TTCCAGAGGTTGTGCGCAGAAGAACGTTTCGTTATCTCCACTGAATACTTCGACATCATCTACACCGAGGCCTCGACTGA
GTCTGCGCGTATACTGGCGAAGCACGCTGACCGGTACGAAGAACAAATCAGCCTCATGCTCAATCGGGTTCCTGACAAGA
AAAAGCGCACCACCGTCGTCCTGTATGCCCACACACAGGATGCAGGCGGGTCTTTCTCTTCCAAACCGTCAAGGAAAATA
ATCATCAACGATACGCGCGTTCCCAATCTGGGTTTAGGCAGTTTTAAGGATTCGCTGCTGAGCATTTTTTACCACGAGCT
TACGCATAAGATTTCTCTCGATTTCTTCATGCCGCTACTCCCTCCCCTCTTTACCGAAGGGGTTGCCGTCGCCTTTGAAA
GCAACGACGGCACGCAAGGGCGACTGCACGACCCGCTGACAATGCATTACTTAATTCAGAACAAACTGGAAAACGTCTCC
CCCTCCTGGAGGGAGGTTGCCGAGCTCAGATACAACTACCCCCACGGTATGCCCTACGTGTATGGGGGAAAATTCACCGA
ATACCTGCAGAAAATATACGGCAAGGAGCGGTGCGCCCGGCTGTGGCAGAACTCCTGGCGTCTCTTTATTCGACACCGTT
TTTGGGACGTTTTTCAAAAGAATCTGGGAACTGCGTGGAATGAGTTCATCGACAGCATTCCAATCCCGGAGAAGGTGGCA
CAGCCGCAACTCCTTTCTGAACGGGAAGCGCAGGGTCACTACGGTGCACGCAGCGCTGCGCCGACGGGCTTCGCCTATTA
TGACCGTGACCGTCACGCGGTGCGTTTCCGTGACAAAGCAGGTGGGGTGCGCACGCTGTTCTCTCATGACAACACGCTGC
ATCATCTGAACTTCTCCGAGGACGGACGCTATTTGGCAGTATCAGACACCATTGACACGTGGAGCGAGCGCACGCACCGA
GTACGCGTTTTTGACACACACTCAGGCTCGTTCTCGCCGGAGGTGTACACTGGCGCGTCCGAAGCTTGCTTTGTGGGGAA
CGGGCAGAAAATAGTATTCGTCCGGGTGCAGGGGCAATACTCGCGCCTCACGCTCAAGGACCGCACAGACCCTACCTTCG
AGAAGGTGTTATACGAAGCAGGTCCTGGTTTGCCATTCGGTGCGCTGTACGCGCCGGCGTACGCCGGTGATGGCACCGTC
GCCATTATTGGCGCACGCGGTATGGAGCGTAACTTGCTTTTCATCCCGGTGGACGACAGGCCAATGATGCAGGTTCCGCG
CGAGCAGATGCCACACGCAATGCGGGAACTGCAGTCGCAAAAGATCAAAGGCTCGTGGACGCTCACCTTTAGCTGGGCAA
ATATGAACATGCTCTCTCGCCTAGGTTTTTACGACGTGTCCCGCCATACCTTCAGACTAATGGACCAGGACGTGTCAGGG
GGGGTGTTTGCACCGGTGGTGTACGAGGCACTGCCTGCTGCGGTGCACGAAGAGTCTGCAGCAGAGGCGACCATACGCGG
TGAAGAGCCGGTTGTGCGTGTGGCCTACACCGGCAGACACCGCATGCACATGAGCCAATACCAGCGGGATGACCGCGCCC
TGCGCGAGCGGCGGGTGTCGCTGGTTCCCTTGCACCCGGCAGAGGCGGAGGAGCAGTCGCGCCCCGCCACGCTCATGGTT
AACGGAGAGTTCATAGCAGACGTGCACGAAGCCGACCGCGGCAGACGGTACCGCGCAGCTCAGTGGATGTGGCCTCCCAC
GTTCTCACCCCGCTTTGTGCCGCCAAACAGCTTCAGCAGCCTCAAAGACCTTGGACACACCGGACTGGGGGTGAACATGA
AGTTTGCCGATCCGTTTGGGCTCGTGGAGGTGAATCTCCAGTCGGTTTCTCATTTCTATCCGTTTTTTACCTCGCTGGGG
CTGAAAAGCTCTTTTTATGTGGGCAAAACCACGTACGCCCTACGTGCGTATCACGAGATAGACACCGGAGGGTTCCGGTA
CACTAAGCTCGGCGGGGCCTTTGAAACGCTGACAAACTTTCCTATGCAGGATGACCGAAACGCGTTTTTTGTGCGAACTG
CCGTGGGGGTAGACTCCTACTCCTGCCTGTGCGCCAACGGCGGGGGTAACGGGAATTGCTGCGGCAACAACGGGGGGCAG
CAGTGCTGCGCCTGCAATGGACAGGGCGCAAACGGACCACATTATTACAAGAGCCTTGAAAGCCCCTTCATTCAGGCACA
GGTGGAAATGGGGTATAGCTTTTCTCAGCGTGCAGAGCGCACGGGAACAAACTGGTTCGTGGCGGACGTCACGGGGATGA
GCCTGAAGTTACACGTTGCAAATAGTTTTGACACCGGTAAAACAAAAGACGCGGTGCTCGTGCAAACGAAAGGGTCATTC
CGCCTGCCGGTGGTGCCCCTACGGGTGGGCGTCAGCGCGTACGTTGGGTATAACGCCGGGTGGCGCGGGGGCAAAGGAAA
CATTCTGGCGGAGCACCCAGTGTACGGCTTTCCCGGTCCTACGTATTTACCCAAGCTCGCAGGGGTTGGTGGTATGGAGG
GCTCGTGTAAAAAAAGCAAGAGTGCAGGGTTCGGCGCTGAAGCAGTGCTCACCATCTTGGACTACGACATCAGCATATAT
GATCCCTATCTGCCCGTCTTCTACCGAAATATTGTTTGGAACGTAAGCTGCGAGTACGTGCTCAATGCGCCAGACTTTTC
CTCACCCAAACACCTGTGCGTTGCAAGCACATCACTGGTTTTGGAGTTTGACCTGGCGGATGTAAAAGTACGGGCCGGGG
TTCAGTACGGCTTCCAACTTGCAGAGACGCAGAGCGCCACAACCCCCGGTTTCAGCCCGATTTTTTCCATGGCCTTGTAG
>TP0304_6_26_1_CZ
ATGGCACCTGCGGCAATACCCTTGCCCAGCGAGGAAACTACACCGCCTGTAATAAAGATAAAAGCCGGATCCATACGGCA
CGAGTGTAGCGTGTCCATGCGTTTTTTAAAAGGGAGCACCCTGCCTCTCCCCTGCGCCTGTAGGGTGGACTGTCCCATCG
GCTTGCATCGAACATTGCTTTCGAATACCATGGGCCCCATGAACGCGCGCGCTGCCCTCGCTCTTGCCATGGTCTTCACT
TTCCAGAGGTTGTGCGCAGAAGAACGTTTCGTTATCTCCACTGAATACTTCGACATCATCTACACCGAGGCCTCGACTGA
GTCTGCGCGTATACTGGCGAAGCACGCTGACCGGTACGAAGAACAAATCAGCCTCATGCTCAATCGGGTTCCTGACAAGA
AAAAGCGCACCACCGTCGTCCTGTATGCCCACACACAGGATGCAGGCGGGTCTTTCTCTTCCAAACCGTCAAGGAAAATA
ATCATCAACGATACGCGCGTTCCCAATCTGGGTTTAGGCAGTTTTAAGGATTCGCTGCTGAGCATTTTTTACCACGAGCT
TACGCATAAGATTTCTCTCGATTTCTTCATGCCGCTACTCCCTCCCCTCTTTACCGAAGGGGTTGCCGTCGCCTTTGAAA
GCAACGACGGCACGCAAGGGCGACTGCACGACCCGCTGACAATGCATTACTTAATTCAGAACAAACTGGAAAACGTCTCC
CCCTCCTGGAGGGAGGTTGCCGAGCTCAGATACAACTACCCCCACGGTATGCCCTACGTGTATGGGGGAAAATTCACCGA
ATACCTGCAGAAAATATACGGCAAGGAGCGGTGCGCCCGGCTGTGGCAGAACTCCTGGCGTCTCTTTATTCGACACCGTT
TTTGGGACGTTTTTCAAAAGAATCTGGGAACTGCGTGGAATGAGTTCATCGACAGCATTCCAATCCCGGAGAAGGTGGCA
CAGCCGCAACTCCTTTCTGAACGGGAAGCGCAGGGTCACTACGGTGCACGCAGCGCTGCGCCGACGGGCTTCGCCTATTA
TGACCGTGACCGTCACGCGGTGCGTTTCCGTGACAAAGCAGGTGGGGTGCGCACGCTGTTCTCTCATGACAACACGCTGC
ATCATCTGAACTTCTCCGAGGACGGACGCTATTTGGCAGTATCAGACACCATTGACACGTGGAGCGAGCGCACGCACCGA
GTACGCGTTTTTGACACACACTCAGGCTCGTTCTCGCCGGAGGTGTACACTGGCGCGTCCGAAGCTTGCTTTGTGGGGAA
CGGGCAGAAAATAGTATTCGTCCGGGTGCAGGGGCAATACTCGCGCCTCACGCTCAAGGACCGCACAGACCCTACCTTCG
AGAAGGTGTTGTACGAAGCAGGTCCTGGTTTGCCATTCGGTGCGCTGTACGCGCCGGCGTACGCCGGTGATGGCACCGTC
GCCATTATTGGCGCACGCGGTATGGAGCGTAACTTGCTTTTCATCCCGGTGGACGACAGGCCAATGATGCAGATTCCGCG
CGAGCAGATGCCACACGCAATGCGGGAACTGCAGTCGCAAAAGATCAAAGGCTCGTGGACGCTCACCTTTAGCTGGGCAA
ATATGAACATGCTCTCTCGCCTAGGTTTTTACGACGTGTCCCGCCATACCTTCAGACTAATGGACCAGGACGTGTCAGGG
GGGGTGTTTGCACCGGTGGTGTACGAGGCACTGCCTGCTGCGGTGCACGAAGAGTCTGCAGCAGAGGCGACCATACGCGG
TGAAGAGCCGGTTGTGCGTGTGGCCTACACCGGCAGACACCGCATGCACATGAGCCAATACCAGCGGGATGACCGCGCCC
TGCGCGAGCGGCGGGTGTCGCTGGTTCCCTTGCACCCGGCAGAGGCGGAGGAGCAGTCGCGCCCCGCCACGCTCATGGTT
AACGGAGAGTTCATAGCAGACGTGCACGAAGCCGACCGCGGCAGACGGTACCGCGCAGCTCAGTGGATGTGGCCTCCCAC
GTTCTCACCCCGCTTTGTGCCGCCAAACAGCTTCAGCCTCAAAGACCTTGGACACACCGGACTGGGGGTGAACATGAAGT
TTGCCGATCCGTTTGGGCTCGTGGAGGTGAATCTCCAGTCGGTTTCTCATTTCTATCCGTTTTTTACCTCGCTGGGGCTG
AAAAGCTCTTTTTATGTGGGCAAAACCACGTACGCCCTACGTGCGTATCACGAGATAGACACCGGAGGGTTCCGGTACAC
TAAGCTCGGCGGGGCCTTTGAAACGCTGACAAACTTTCCTATGCAGGATGACCGAAACGCGTTTTTTGTGCGAACTGCCG
TGGGGGTAGACTCCTACTCCTGCCTGTGCGCCAACGGCGGGGGTAACGGGAATTGCTGCGGCAACAACGGGGGGCAGCAG
TGCTGCGCCTGCAATGGACAGGGCGCAAACGGACCACATTATTACAAGAGCCTTGAAAGCCCCTTCATTCAGGCACAGGT
GGAAATGGGGTATAGCTTTTCTCAGCGTGCAGAGCGCACGGGAACAAACTGGTTCGTGGCGGACGTCACGGGGGTGAGCC
TGAAGTTACACGTTGCAAATAGTTTTGACACCGGTAAAACAAAAGACGCGGTGCTCGTGCAAACGAAAGGGTCATTCCGC
CTGCCGGTGGTGCCCCTACGGGTGGGCGTCAGCGCGTACGTTGGGTATAACGCCGGGTGGCGCGGGGGCAAAGGAAACAT
TCTGGCGGAGCACCCAGTGTACGGCTTTCCCGGTCCTACGTATTTACCCAAGCTCGCAGGGGTTGGTGGTATGGAGGGCT
CGTGTAAAAAAAGCAAGAGTGCAGGGTTCGGCGCTGAAGCAGTGCTCACCATCTTGGACTACGACATCAGCATATATGAT
CCCTATCTGCCCGTCTTCTACCGAAATATTGTTTGGAACGTAAGCTGCGAGTACGTGCTCAATGCGCCAGACTTTTCCTC
ACCCAAACACCTGTGCGTTGCAAGCACATCACTGGTTTTGGAGTTTGACCTGGCGGATGTAAAAGTACGGGCCGGGGTTC
AGTACGGCTTCCAACTTGCAGAGACGCAGAGCGCCACAACCCCCGGTTTCAGCCCGATTTTTTCCATGGCCTTGTAG
>TP0304_7_45_9_NL
ATGGCACCTGCGGCAATACCCTTGCCCAGCGAGGAAACTACACCGCCTGTAATAAAGATAAAAGCCGGATCCATACGGCA
CGAGTGTAGCGTGTCCATGCGTTTTTTAAAAGGGAGCACCCTGCCTCTCCCCTGCGCCTGTAGGGTGGACTGTCCCATCG
GCTTGCATCGAACATTGCTTTCGAATACCATGGGCCCCATGAACGCGCGCGCTGCCCTCGCTCTTGCCATGGTCTTCACT
TTCCAGAGGTTGTGCGCAGAAGAACGTTTCGTTATCTCCACTGAATACTTCGACATCATCTACACCGAGGCCTCGACTGA
GTCTGCGCGTATACTGGCGAAGCACGCTGACCGGTACGAAGAACAAATCAGCCTCATGCTCAATCGGGTTCCTGACAAGA
AAAAGCGCACCACCGTCGTCCTGTATGCCCACACACAGGATGCAGGCGGGTCTTTCTCTTCCAAACCGTCAAGGAAAATA
ATCATCAACGATACGCGCGTTCCCAATCTGGGTTTAGGCAGTTTTAAGGATTCGCTGCTGAGCATTTTTTACCACGAGCT
TACGCATAAGATTTCTCTCGATTTCTTCATGCCGCTACTCCCTCCCCTCTTTACCGAAGGGGTTGCCGTCGCCTTTGAAA
GCAACGACGGCACGCAAGGGCGACTGCACGACCCGCTGACAATGCATTACTTAATTCAGAACAAACTGGAAAACGTCTCC
CCCTCCTGGAGGGAGGTTGCCGAGCTCAGATACAACTACCCCCACGGTATGCCCTACGTGTATGGGGGAAAATTCACCGA
ATACCTGCAGAAAATATACGGCAAGGAGCGGTGCGCCCGGCTGTGGCAGAACTCCTGGCGTCTCTTTATTCGACACCGTT
TTTGGGACGTTTTTCAAAAGAATCTGGGAACTGCGTGGAATGAGTTCATCGACAGCATTCCAATCCCGGAGAAGGTGGCA
CAGCCGCAACTCCTTTCTGAACGGGAAGCGCAGGGTCACTACGGTGCACGCAGCGCTGCGCCGACGGGCTTCGCCTATTA
TGACCGTGACCGTCACGCGGTGCGTTTCCGTGACAAAGCAGGTGGGGTGCGCACGCTGTTCTCTCATGACAACACGCTGC
ATCATCTGAACTTCTCCGAGGACGGACGCTATTTGGCAGTATCAGACACCATTGACACGTGGAGCGAGCGCACGCACCGA
GTACGCGTTTTTGACACACACTCAGGCTCGTTCTCGCCGGAGGTGTACACTGGCGCGTCCGAAGCTTGCTTTGTGGGGAA
CGGGCAGAAAATAGTATTCGTCCGGGTGCAGGGGCAATACTCGCGCCTCACGCTCAAGGACCGCACAGACCCTACCTTCG
AGAAGGTGTTGTACGAAGCAGGTCCTGGTTTGCCATTCGGTGCGCTGTACGCGCCGGCGTACGCCGGTGATGGCACCGTC
GCCATTATTGGCGCACGCGGTATGGAGCGTAACTTGCTTTTCATCCCGGTGGACGACAGGCCAATGATGCAGATTCCGCG
CGAGCAGATGCCACACGCAATGCGGGAACTGCAGTCGCAAAAGATCAAAGGCTCGTGGACGCTCACCTTTAGCTGGGCAA
ATATGAACATGCTCTCTCGCCTAGGTTTTTACGACGTGTCCCGCCATACCTTCAGACTAATGGACCAGGACGTGTCAGGG
GGGGTGTTTGCACCGGTGGTGTACGAGGCACTGCCTGCTGCGGTGCACGAAGAGTCTGCAGCAGAGGCGACCATACGCGG
TGAAGAGCCGGTTGTGCGTGTGGCCTACACCGGCAGACACCGCATGCACATGAGCCAATACCAGCGGGATGACCGCGCCC
TGCGCGAGCGGCGGGTGTCGCTGGTTCCCTTGCACCCGGCAGAGGCGGAGGAGCAGTCGCGCCCCGCCACGCTCATGGTT
AACGGAGAGTTCATAGCAGACGTGCACGAAGCCGACCGCGGCAGACGGTACCGCGCAGCTCAGTGGATGTGGCCTCCCAC
GTTCTCACCCCGCTTTGTGCCGCCAAACAGCTTCAGCCTCAAAGACCTTGGACACACCGGACTGGGGGTGAACATGAAGT
TTGCCGATCCGTTTGGGCTCGTGGAGGTGAATCTCCAGTCGGTTTCTCATTTCTATCCGTTTTTTACCTCGCTGGGGCTG
AAAAGCTCTTTTTATGTGGGCAAAACCACGTACGCCCTACGTGCGTATCACGAGATAGACACCGGAGGGTTCCGGTACAC
TAAGCTCGGCGGGGCCTTTGAAACGCTGACAAACTTTCCTATGCAGGATGACCGAAACGCGTTTTTTGTGCGAACTGCCG
TGGGGGTAGACTCCTACTCCTGCCTGTGCGCCAACGGCGGGGGTAACGGGAATTGCTGCGGCAACAACGGGGGGCAGCAG
TGCTGCGCCTGCAATGGACAGGGCGCAAACGGACCACATTATTACAAGAGCCTTGAAAGCCCCTTCATTCAGGCACAGGT
GGAAATGGGGTATAGCTTTTCTCAGCGTGCAGAGCGCACGGGAACAAACTGGTTCGTGGCGGACGTCACGGGGGTGAGCC
TGAAGTTACACGTTGCAAATAGTTTTGACACCGGTAAAACAAAAGACGCGGTGCTCGTGCAAACGAAAGGGTCATTCCGC
CTGCCGGTGGTGCCCCTACGGGTGGGCGTCAGCGCGTACGTTGGGTATAACGCCGGGTGGCGCGGGGGCAAAGGAAACAT
TCTGGCGGAGCACCCAGTGTACGGCTTTCCCGGTCCTACGTATTTACCCAAGCTCGCAGGGGTTGGTGGTATGGAGGGCT
CGTGTAAAAAAAGCAAGAGTGCAGGGTTCGGCGCTGAAGCAGTGCTCACCATCTTGGACTACGACATCAGCATATATGAT
CCCTATCTGCCCGTCTTCTACCGAAATATTGTTTGGAACGTAAGCTGCGAGTACGTGCTCAATGCGCCAGACTTTTCCTC
ACCCAAACACCTGTGCGTTGCAAGCACATCACTGGTTTTGGAGTTTGACCTGGCGGATGTAAAAGTACGGGCCGGGGTTC
AGTACGGCTTCCAACTTGCAGAGACGCAGAGCGCCACAACCCCCGGTTTCAGCCCGATTTTTTCCATGGCCTTGTAG
>TP0304_1_46_3_NL
ATGGCACCTGCGGCAATACCCTTGCCCAGCGAGGAAACTACACCGCCTGTAATAAAGATAAAAGCCGGATCCATACGGCA
CGAGTGTAGCGTGTCCATGCGTTTTTTAAAAGGGAGCACCCTGCCTCTCCCCTGCGCCTGTAGGGTGGACTGTCCCATCG
GCTTGCATCGAACATTGCTTTCGAATACCATGGGCCCCATGAACGCGCGCGCTGCCCTCGCTCTTGCCATGGTCTTCACT
TTCCAGAGGTTGTGCGCAGAAGAACGTTTCGTTATCTCCACTGAATACTTCGACATCATCTACACCGAGGCCTCGACTGA
GTCTGCGCGTATACTGGCGAAGCACGCTGACCGGTACGAAGAACAAATCAGCCTCATGCTCAATCGGGTTCCTGACAAGA
AAAAGCGCACCACCGTCGTCCTGTATGCCCACACACAGGATGCAGGCGGGTCTTTCTCTTCCAAACCGTCAAGGAAAATA
ATCATCAACGATACGCGCGTTCCCAATCTGGGTTTAGGCAGTTTTAAGGATTCGCTGCTGAGCATTTTTTACCACGAGCT
TACGCATAAGATTTCTCTCGATTTCTTCATGCCGCTACTCCCTCCCCTCTTTACCGAAGGGGTTGCCGTCGCCTTTGAAA
GCAACGACGGCACGCAAGGGCGACTGCACGACCCGCTGACAATGCATTACTTAATTCAGAACAAACTGGAAAACGTCTCC
CCCTCCTGGAGGGAGGTTGCCGAGCTCAGATACAACTACCCCCACGGTATGCCCTACGTGTATGGGGGAAAATTCACCGA
ATACCTGCAGAAAATATACGGCAAGGAGCGGTGCGCCCGGCTGTGGCAGAACTCCTGGCGTCTCTTTATTCGACACCGTT
TTTGGGACGTTTTTCAAAAGAATCTGGGAACTGCGTGGAATGAGTTCATCGACAGCATTCCAATCCCGGAGAAGGTGGCA
CAGCCGCAACTCCTTTCTGAACGGGAAGCGCAGGGTCACTACGGTGCACACAGCGCTGCGCCGACGGGCTTCGCCTATTA
TGACCGTGACCGTCACGCGGTGCGTTTCCGTGACAAAGCAGGTGGGGTGCGCACGCTGTTCTCTCATGACAACACGCTGC
ATCATCTGAACTTCTCCGAGGACGGACGCTATTTGGCAGTATCAGACACCATTGACACGTGGAGCGAGCGCACGCACCGA
GTACGCGTTTTTGACACACACTCAGGCTCGTTCTCGCCGGAGGTGTACACTGGCGCGTCCGAAGCTTGCTTTGTGGGGAA
CGGGCAGAAAATAGTATTCGTCCGGGTGCAGGGGCAATACTCGCGCCTCACGCTCAAGGACCGCACAGACCCTACCTTCG
AGAAGGTGTTGTACGAAGCAGGTCCTGGTTTGCCATTCGGTGCGCTGTACGCGCCGGCGTACGCCGGTGATGGCACCGTC
GCCATTATTGGCGCACGCGGTATGGAGCGTAACTTGCTTTTCATCCCGGTGGACGACAGGCCAATGATGCAGATTCCGCG
CGAGCAGATGCCACACGCAATGCGGGAACTGCAGTCGCAAAAGATCAAAGGCTCGTGGACGCTCACCTTTAGCTGGGCAA
ATATGAACATGCTCTCTCGCCTAGGTTTTTACGACGTGTCCCGCCATACCTTCAGACTAATGGACCAGGACGTGTCAGGG
GGGGTGTTTGCACCGGTGGTGTACGAGGCACTGCCTGCTGCGGTGCACGAAGAGTCTGCAGCAGAGGCGACCATACGCGG
TGAAGAGCCGGTTGTGCGTGTGGCCTACACCGGCAGACACCGCATGCACATGAGCCAATACCAGCGGGATGACCGCGCCC
TGCGCGAGCGGCGGGTGTCGCTGGTTCCCTTGCACCCGGCAGAGGCGGAGGAGCAGTCGCGCCCCGCCACGCTCATGGTT
AACGGAGAGTTCATAGCAGACGTGCACGAAGCCGACCGCGGCAGACGGTACCGCGCAGCTCAGTGGATGTGGCCTCCCAC
GTTCTCACCCCGCTTTGTGCCGCCAAACAGCTTCAGCCTCAAAGACCTTGGACACACCGGACTGGGGGTGAACATGAAGT
TTGCCGATCCGTTTGGGCTCGTGGAGGTGAATCTCCAGTCGGTTTCTCATTTCTATCCGTTTTTTACCTCGCTGGGGCTG
AAAAGCTCTTTTTATGTGGGCAAAACCACGTACGCCCTACGTGCGTATCACGAGATAGACACCGGAGGGTTCCGGTACAC
TAAGCTCGGCGGGGCCTTTGAAACGCTGACAAACTTTCCTATGCAGGATGACCGAAACGCGTTTTTTGTGCGAACTGCCG
TGGGGGTAGACTCCTACTCCTGCCTGTGCGCCAACGGCGGGGGTAACGGGAATTGCTGCGGCAACAACGGGGGGCAGCAG
TGCTGCGCCTGCAATGGACAGGGCGCAAACGGACCACATTATTACAAGAGCCTTGAAAGCCCCTTCATTCAGGCACAGGT
GGAAATGGGGTATAGCTTTTCTCAGCGTGCAGAGCGCACGGGAACAAACTGGTTCGTGGCGGACGTCACGGGGGTGAGCC
TGAAGTTACACGTTGCAAATAGTTTTGACACCGGTAAAACAAAAGACGCGGTGCTCGTGCAAACGAAAGGGTCATTCCGC
CTGCCGGTGGTGCCCCTACGGGTGGGCGTCAGCGCGTACGTTGGGTATAACGCCGGGTGGCGCGGGGGCAAAGGAAACAT
TCTGGCGGAGCACCCAGTGTACGGCTTTCCCGGTCCTACGTATTTACCCAAGCTCGCAGGGGTTGGTGGTATGGAGGGCT
CGTGTAAAAAAAGCAAGAGTGCAGGGTTCGGCGCTGAAGCAGTGCTCGCCATCTTGGACTACGACATCAGCATATATGAT
CCCTATCTGCCCGTCTTCTACCGAAATATTGTTTGGAACGTAAGCTGCGAGTACGTGCTCAATGCGCCAGACTTTTCCTC
ACCCAAACACCTGTGCGTTGCAAGCACATCACTGGTTTTGGAGTTTGACCTGGCGGATGTAAAAGTACGGGCCGGGGTTC
AGTACGGCTTCCAACTTGCAGAGACGCAGAGCGCCACAACCCCCGGTTTCAGCCCGATTTTTTCCATGGCCTTGTAG
>TP0304_1_1_1_CZ
ATGGCACCTGCGGCAATACCCTTGCCCAGCGAGGAAACTACACCGCCTGTAATAAAGATAAAAGCCGGATCCATACGGCA
CGAGTGTAGCGTGTCCATGCGTTTTTTAAAAGGGAGCACCCTGCCTCTCCCCTGCGCCTGTAGGGTGGACTGTCCCATCG
GCTTGCATCGAACATTGCTTTCGAATACCATGGGCCCCATGAACGCGCGCGCTGCCCTCGCTCTTGCCATGGTCTTCACT
TTCCAGAGGTTGTGCGCAGAAGAACGTTTCGTTATCTCCACTGAATACTTCGACATCATCTACACCGAGGCCTCGACTGA
GTCTGCGCGTATACTGGCGAAGCACGCTGACCGGTACGAAGAACAAATCAGCCTCATGCTCAATCGGGTTCCTGACAAGA
AAAAGCGCACCACCGTCGTCCTGTATGCCCACACACAGGATGCAGGCGGGTCTTTCTCTTCCAAACCGTCAAGGAAAATA
ATCATCAACGATACGCGCGTTCCCAATCTGGGTTTAGGCAGTTTTAAGGATTCGCTGCTGAGCATTTTTTACCACGAGCT
TACGCATAAGATTTCTCTCGATTTCTTCATGCCGCTACTCCCTCCCCTCTTTACCGAAGGGGTTGCCGTCGCCTTTGAAA
GCAACGACGGCACGCAAGGGCGACTGCACGACCCGCTGACAATGCATTACTTAATTCAGAACAAACTGGAAAACGTCTCC
CCCTCCTGGAGGGAGGTTGCCGAGCTCAGATACAACTACCCCCACGGTATGCCCTACGTGTATGGGGGAAAATTCACCGA
ATACCTGCAGAAAATATACGGCAAGGAGCGGTGCGCCCGGCTGTGGCAGAACTCCTGGCGTCTCTTTATTCGACACCGTT
TTTGGGACGTTTTTCAAAAGAATCTGGGAACTGCGTGGAATGAGTTCATCGACAGCATTCCAATCCCGGAGAAGGTGGCA
CAGCCGCAACTCCTTTCTGAACGGGAAGCGCAGGGTCACTACGGTGCACGCAGCGCTGCGCCGACGGGCTTCGCCTATTA
TGACCGTGACCGTCACGCGGTGCGTTTCCGTGACAAAGCAGGTGGGGTGCGCACGCTGTTCTCTCATGACAACACGCTGC
ATCATCTGAACTTCTCCGAGGACGGACGCTATTTGGCAGTATCAGACACCATTGACACGTGGAGCGAGCGCACGCACCGA
GTACGCGTTTTTGACACACACTCAGGCTCGTTCTCGCCGGAGGTGTACACTGGCGCGTCCGAAGCTTGCTTTGTGGGGAA
CGGGCAGAAAATAGTATTCGTCCGGGTGCAGGGGCAATACTCGCGCCTCACGCTCAAGGACCGCACAGACCCTACCTTCG
AGAAGGTGTTGTACGAAGCAGGTCCTGGTTTGCCATTCGGTGCGCTGTACGCGCCGGCGTACGCCGGTGATGGCACCGTC
GCCATTATTGGCGCACGCGGTATGGAGCGTAACTTGCTTTTCATCCCGGTGGACGACAGGCCAATGATGCAGATTCCGCG
CGAGCAGATGCCACACGCAATGCGGGAACTGCAGTCGCAAAAGATCAAAGGCTCGTGGACGCTCACCTTTAGCTGGGCAA
ATATGAACATGCTCTCTCGCCTAGGTTTTTACGACGTGTCCCGCCATACCTTCAGACTAATGGACCAGGACGTGTCAGGG
GGGGTGTTTGCACCGGTGGTGTACGAGGCACTGCCTGCTGCGGTGCACGAAGAGTCTGCAGCAGAGGCGACCATACGCGG
TGAAGAGCCGGTTGTGCGTGTGGCCTACACCGGCAGACACCGCATGCACATGAGCCAATACCAGCGGGATGACCGCGCCC
TGCGCGAGCGGCGGGTGTCGCTGGTTCCCTTGCACCCGGCAGAGGCGGAGGAGCAGTCGCGCCCCGCCACGCTCATGGTT
AACGGAGAGTTCATAGCAGACGTGCACGAAGCCGACCGCGGCAGACGGTACCGCGCAGCTCAGTGGATGTGGCCTCCCAC
GTTCTCACCCCGCTTTGTGCCGCCAAACAGCTTCAGCCTCAAAGACCTTGGACACACCGGACTGGGGGTGAACATGAAGT
TTGCCGATCCGTTTGGGCTCGTGGAGGTGAATCTCCAGTCGGTTTCTCATTTCTATCCGTTTTTTACCTCGCTGGGGCTG
AAAAGCTCTTTTTATGTGGGCAAAACCACGTACGCCCTACGTGCGTATCACGAGATAGACACCGGAGGGTTCCGGTACAC
TAAGCTCGGCGGGGCCTTTGAAACGCTGACAAACTTTCCTATGCAGGATGACCGAAACGCGTTTTTTGTGCGAACTGCCG
TGGGGGTAGACTCCTACTCCTGCCTGTGCGCCAACGGCGGGGGTAACGGGAATTGCTGCGGCAACAACGGGGGGCAGCAG
TGCTGCGCCTGCAATGGACAGGGCGCAAACGGACCACATTATTACAAGAGCCTTGAAAGCCCCTTCATTCAGGCACAGGT
GGAAATGGGGTATAGCTTTTCTCAGCGTGCAGAGCGCACGGGAACAAACTGGTTCGTGGCGGACGTCACGGGGGTGAGCC
TGAAGTTACACGTTGCAAATAGTTTTGACACCGGTAAAACAAAAGACGCGGTGCTCGTGCAAACGAAAGGGTCATTCCGC
CTGCCGGTGGTGCCCCTACGGGTGGGCGTCAGCGCGTACGTTGGGTATAACGCCGGGTGGCGCGGGGGCAAAGGAAACAT
TCTGGCGGAGCACCCAGTGTACGGCTTTCCCGGTCCTACGTATTTACCCAAGCTCGCAGGGGTTGGTGGTATGGAGGGCT
CGTGTAAAAAAAGCAAGAGTGCAGGGTTCGGCGCTGAAGCAGTGCTCACCATCTTGGACTACGACATCAGCATATATGAT
CCCTATCTGCCCGTCTTCTACCGAAATATTGTTTGGAACGTAAGCTGCGAGTACGTGCTCAATGCGCCAGACTTTTCCTC
ACCCAAACACCTGTGCGTTGCAAGCACATCACTGGTTTTGGAGTTTGACCTGGCGGATGTAAAAGTACGGGCCGGGGTTC
AGTACGGCTTCCAACTTGCAGAGACGCAGAGCGCCACAACCCCCGGTTTCAGCCCGATTTTTTCCATGGCCTTGTAG
>TP0304_1_1_1_FR
ATGGCACCTGCGGCAATACCCTTGCCCAGCGAGGAAACTACACCGCCTGTAATAAAGATAAAAGCCGGATCCATACGGCA
CGAGTGTAGCGTGTCCATGCGTTTTTTAAAAGGGAGCACCCTGCCTCTCCCCTGCGCCTGTAGGGTGGACTGTCCCATCG
GCTTGCATCGAACATTGCTTTCGAATACCATGGGCCCCATGAACGCGCGCGCTGCCCTCGCTCTTGCCATGGTCTTCACT
TTCCAGAGGTTGTGCGCAGAAGAACGTTTCGTTATCTCCACTGAATACTTCGACATCATCTACACCGAGGCCTCGACTGA
GTCTGCGCGTATACTGGCGAAGCACGCTGACCGGTACGAAGAACAAATCAGCCTCATGCTCAATCGGGTTCCTGACAAGA
AAAAGCGCACCACCGTCGTCCTGTATGCCCACACACAGGATGCAGGCGGGTCTTTCTCTTCCAAACCGTCAAGGAAAATA
ATCATCAACGATACGCGCGTTCCCAATCTGGGTTTAGGCAGTTTTAAGGATTCGCTGCTGAGCATTTTTTACCACGAGCT
TACGCATAAGATTTCTCTCGATTTCTTCATGCCGCTACTCCCTCCCCTCTTTACCGAAGGGGTTGCCGTCGCCTTTGAAA
GCAACGACGGCACGCAAGGGCGACTGCACGACCCGCTGACAATGCATTACTTAATTCAGAACAAACTGGAAAACGTCTCC
CCCTCCTGGAGGGAGGTTGCCGAGCTCAGATACAACTACCCCCACGGTATGCCCTACGTGTATGGGGGAAAATTCACCGA
ATACCTGCAGAAAATATACGGCAAGGAGCGGTGCGCCCGGCTGTGGCAGAACTCCTGGCGTCTCTTTATTCGACACCGTT
TTTGGGACGTTTTTCAAAAGAATCTGGGAACTGCGTGGAATGAGTTCATCGACAGCATTCCAATCCCGGAGAAGGTGGCA
CAGCCGCAACTCCTTTCTGAACGGGAAGCGCAGGGTCACTACGGTGCACGCAGCGCTGCGCCGACGGGCTTCGCCTATTA
TGACCGTGACCGTCACGCGGTGCGTTTCCGTGACAAAGCAGGTGGGGTGCGCACGCTGTTCTCTCATGACAACACGCTGC
ATCATCTGAACTTCTCCGAGGACGGACGCTATTTGGCAGTATCAGACACCATTGACACGTGGAGCGAGCGCACGCACCGA
GTACGCGTTTTTGACACACACTCAGGCTCGTTCTCGCCGGAGGTGTACACTGGCGCGTCCGAAGCTTGCTTTGTGGGGAA
CGGGCAGAAAATAGTATTCGTCCGGGTGCAGGGGCAATACTCGCGCCTCACGCTCAAGGACCGCACAGACCCTACCTTCG
AGAAGGTGTTGTACGAAGCAGGTCCTGGTTTGCCATTCGGTGCGCTGTACGCGCCGGCGTACGCCGGTGATGGCACCGTC
GCCATTATTGGCGCACGCGGTATGGAGCGTAACTTGCTTTTCATCCCGGTGGACGACAGGCCAATGATGCAGATTCCGCG
CGAGCAGATGCCACACGCAATGCGGGAACTGCAGTCGCAAAAGATCAAAGGCTCGTGGACGCTCACCTTTAGCTGGGCAA
ATATGAACATGCTCTCTCGCCTAGGTTTTTACGACGTGTCCCGCCATACCTTCAGACTAATGGACCAGGACGTGTCAGGG
GGGGTGTTTGCACCGGTGGTGTACGAGGCACTGCCTGCTGCGGTGCACGAAGAGTCTGCAGCAGAGGCGACCATACGCGG
TGAAGAGCCGGTTGTGCGTGTGGCCTACACCGGCAGACACCGCATGCACATGAGCCAATACCAGCGGGATGACCGCGCCC
TGCGCGAGCGGCGGGTGTCGCTGGTTCCCTTGCACCCGGCAGAGGCGGAGGAGCAGTCGCGCCCCGCCACGCTCATGGTT
AACGGAGAGTTCATAGCAGACGTGCACGAAGCCGACCGCGGCAGACGGTACCGCGCAGCTCAGTGGATGTGGCCTCCCAC
GTTCTCACCCCGCTTTGTGCCGCCAAACAGCTTCAGCCTCAAAGACCTTGGACACACCGGACTGGGGGTGAACATGAAGT
TTGCCGATCCGTTTGGGCTCGTGGAGGTGAATCTCCAGTCGGTTTCTCATTTCTATCCGTTTTTTACCTCGCTGGGGCTG
AAAAGCTCTTTTTATGTGGGCAAAACCACGTACGCCCTACGTGCGTATCACGAGATAGACACCGGAGGGTTCCGGTACAC
TAAGCTCGGCGGGGCCTTTGAAACGCTGACAAACTTTCCTATGCAGGATGACCGAAACGCGTTTTTTGTGCGAACTGCCG
TGGGGGTAGACTCCTACTCCTGCCTGTGCGCCAACGGCGGGGGTAACGGGAATTGCTGCGGCAACAACGGGGGGCAGCAG
TGCTGCGCCTGCAATGGACAGGGCGCAAACGGACCACATTATTACAAGAGCCTTGAAAGCCCCTTCATTCAGGCACAGGT
GGAAATGGGGTATAGCTTTTCTCAGCGTGCAGAGCGCACGGGAACAAACTGGTTCGTGGCGGACGTCACGGGGGTGAGCC
TGAAGTTACACGTTGCAAATAGTTTTGACACCGGTAAAACAAAAGACGCGGTGCTCGTGCAAACGAAAGGGTCATTCCGC
CTGCCGGTGGTGCCCCTACGGGTGGGCGTCAGCGCGTACGTTGGGTATAACGCCGGGTGGCGCGGGGGCAAAGGAAACAT
TCTGGCGGAGCACCCAGTGTACGGCTTTCCCGGTCCTACGTATTTACCCAAGCTCGCAGGGGTTGGTGGTATGGAGGGCT
CGTGTAAAAAAAGCAAGAGTGCAGGGTTCGGCGCTGAAGCAGTGCTCACCATCTTGGACTACGACATCAGCATATATGAT
CCCTATCTGCCCGTCTTCTACCGAAATATTGTTTGGAACGTAAGCTGCGAGTACGTGCTCAATGCGCCAGACTTTTCCTC
ACCCAAACACCTGTGCGTTGCAAGCACATCACTGGTTTTGGAGTTTGACCTGGCGGATGTAAAAGTACGGGCCGGGGTTC
AGTACGGCTTCCAACTTGCAGAGACGCAGAGCGCCACAACCCCCGGTTTCAGCCCGATTTTTTCCATGGCCTTGTAG
>TP0304_1_1_1_NL
ATGGCACCTGCGGCAATACCCTTGCCCAGCGAGGAAACTACACCGCCTGTAATAAAGATAAAAGCCGGATCCATACGGCA
CGAGTGTAGCGTGTCCATGCGTTTTTTAAAAGGGAGCACCCTGCCTCTCCCCTGCGCCTGTAGGGTGGACTGTCCCATCG
GCTTGCATCGAACATTGCTTTCGAATACCATGGGCCCCATGAACGCGCGCGCTGCCCTCGCTCTTGCCATGGTCTTCACT
TTCCAGAGGTTGTGCGCAGAAGAACGTTTCGTTATCTCCACTGAATACTTCGACATCATCTACACCGAGGCCTCGACTGA
GTCTGCGCGTATACTGGCGAAGCACGCTGACCGGTACGAAGAACAAATCAGCCTCATGCTCAATCGGGTTCCTGACAAGA
AAAAGCGCACCACCGTCGTCCTGTATGCCCACACACAGGATGCAGGCGGGTCTTTCTCTTCCAAACCGTCAAGGAAAATA
ATCATCAACGATACGCGCGTTCCCAATCTGGGTTTAGGCAGTTTTAAGGATTCGCTGCTGAGCATTTTTTACCACGAGCT
TACGCATAAGATTTCTCTCGATTTCTTCATGCCGCTACTCCCTCCCCTCTTTACCGAAGGGGTTGCCGTCGCCTTTGAAA
GCAACGACGGCACGCAAGGGCGACTGCACGACCCGCTGACAATGCATTACTTAATTCAGAACAAACTGGAAAACGTCTCC
CCCTCCTGGAGGGAGGTTGCCGAGCTCAGATACAACTACCCCCACGGTATGCCCTACGTGTATGGGGGAAAATTCACCGA
ATACCTGCAGAAAATATACGGCAAGGAGCGGTGCGCCCGGCTGTGGCAGAACTCCTGGCGTCTCTTTATTCGACACCGTT
TTTGGGACGTTTTTCAAAAGAATCTGGGAACTGCGTGGAATGAGTTCATCGACAGCATTCCAATCCCGGAGAAGGTGGCA
CAGCCGCAACTCCTTTCTGAACGGGAAGCGCAGGGTCACTACGGTGCACGCAGCGCTGCGCCGACGGGCTTCGCCTATTA
TGACCGTGACCGTCACGCGGTGCGTTTCCGTGACAAAGCAGGTGGGGTGCGCACGCTGTTCTCTCATGACAACACGCTGC
ATCATCTGAACTTCTCCGAGGACGGACGCTATTTGGCAGTATCAGACACCATTGACACGTGGAGCGAGCGCACGCACCGA
GTACGCGTTTTTGACACACACTCAGGCTCGTTCTCGCCGGAGGTGTACACTGGCGCGTCCGAAGCTTGCTTTGTGGGGAA
CGGGCAGAAAATAGTATTCGTCCGGGTGCAGGGGCAATACTCGCGCCTCACGCTCAAGGACCGCACAGACCCTACCTTCG
AGAAGGTGTTGTACGAAGCAGGTCCTGGTTTGCCATTCGGTGCGCTGTACGCGCCGGCGTACGCCGGTGATGGCACCGTC
GCCATTATTGGCGCACGCGGTATGGAGCGTAACTTGCTTTTCATCCCGGTGGACGACAGGCCAATGATGCAGATTCCGCG
CGAGCAGATGCCACACGCAATGCGGGAACTGCAGTCGCAAAAGATCAAAGGCTCGTGGACGCTCACCTTTAGCTGGGCAA
ATATGAACATGCTCTCTCGCCTAGGTTTTTACGACGTGTCCCGCCATACCTTCAGACTAATGGACCAGGACGTGTCAGGG
GGGGTGTTTGCACCGGTGGTGTACGAGGCACTGCCTGCTGCGGTGCACGAAGAGTCTGCAGCAGAGGCGACCATACGCGG
TGAAGAGCCGGTTGTGCGTGTGGCCTACACCGGCAGACACCGCATGCACATGAGCCAATACCAGCGGGATGACCGCGCCC
TGCGCGAGCGGCGGGTGTCGCTGGTTCCCTTGCACCCGGCAGAGGCGGAGGAGCAGTCGCGCCCCGCCACGCTCATGGTT
AACGGAGAGTTCATAGCAGACGTGCACGAAGCCGACCGCGGCAGACGGTACCGCGCAGCTCAGTGGATGTGGCCTCCCAC
GTTCTCACCCCGCTTTGTGCCGCCAAACAGCTTCAGCCTCAAAGACCTTGGACACACCGGACTGGGGGTGAACATGAAGT
TTGCCGATCCGTTTGGGCTCGTGGAGGTGAATCTCCAGTCGGTTTCTCATTTCTATCCGTTTTTTACCTCGCTGGGGCTG
AAAAGCTCTTTTTATGTGGGCAAAACCACGTACGCCCTACGTGCGTATCACGAGATAGACACCGGAGGGTTCCGGTACAC
TAAGCTCGGCGGGGCCTTTGAAACGCTGACAAACTTTCCTATGCAGGATGACCGAAACGCGTTTTTTGTGCGAACTGCCG
TGGGGGTAGACTCCTACTCCTGCCTGTGCGCCAACGGCGGGGGTAACGGGAATTGCTGCGGCAACAACGGGGGGCAGCAG
TGCTGCGCCTGCAATGGACAGGGCGCAAACGGACCACATTATTACAAGAGCCTTGAAAGCCCCTTCATTCAGGCACAGGT
GGAAATGGGGTATAGCTTTTCTCAGCGTGCAGAGCGCACGGGAACAAACTGGTTCGTGGCGGACGTCACGGGGGTGAGCC
TGAAGTTACACGTTGCAAATAGTTTTGACACCGGTAAAACAAAAGACGCGGTGCTCGTGCAAACGAAAGGGTCATTCCGC
CTGCCGGTGGTGCCCCTACGGGTGGGCGTCAGCGCGTACGTTGGGTATAACGCCGGGTGGCGCGGGGGCAAAGGAAACAT
TCTGGCGGAGCACCCAGTGTACGGCTTTCCCGGTCCTACGTATTTACCCAAGCTCGCAGGGGTTGGTGGTATGGAGGGCT
CGTGTAAAAAAAGCAAGAGTGCAGGGTTCGGCGCTGAAGCAGTGCTCACCATCTTGGACTACGACATCAGCATATATGAT
CCCTATCTGCCCGTCTTCTACCGAAATATTGTTTGGAACGTAAGCTGCGAGTACGTGCTCAATGCGCCAGACTTTTCCTC
ACCCAAACACCTGTGCGTTGCAAGCACATCACTGGTTTTGGAGTTTGACCTGGCGGATGTAAAAGTACGGGCCGGGGTTC
AGTACGGCTTCCAACTTGCAGAGACGCAGAGCGCCACAACCCCCGGTTTCAGCCCGATTTTTTCCATGGCCTTGTAG
>TP0304_1_1_10_C
ATGGCACCTGCGGCAATACCCTTGCCCAGCGAGGAAACTACACCGCCTGTAATAAAGATAAAAGCCGGATCCATACGGCA
CGAGTGTAGCGTGTCCATGCGTTTTTTAAAAGGGAGCACCCTGCCTCTCCCCTGCGCCTGTAGGGTGGACTGTCCCATCG
GCTTGCATCGAACATTGCTTTCGAATACCATGGGCCCCATGAACGCGCGCGCTGCCCTCGCTCTTGCCATGGTCTTCACT
TTCCAGAGGTTGTGCGCAGAAGAACGTTTCGTTATCTCCACTGAATACTTCGACATCATCTACACCGAGGCCTCGACTGA
GTCTGCGCGTATACTGGCGAAGCACGCTGACCGGTACGAAGAACAAATCAGCCTCATGCTCAATCGGGTTCCTGACAAGA
AAAAGCGCACCACCGTCGTCCTGTATGCCCACACACAGGATGCAGGCGGGTCTTTCTCTTCCAAACCGTCAAGGAAAATA
ATCATCAACGATACGCGCGTTCCCAATCTGGGTTTAGGCAGTTTTAAGGATTCGCTGCTGAGCATTTTTTACCACGAGCT
TACGCATAAGATTTCTCTCGATTTCTTCATGCCGCTACTCCCTCCCCTCTTTACCGAAGGGGTTGCCGTCGCCTTTGAAA
GCAACGACGGCACGCAAGGGCGACTGCACGACCCGCTGACAATGCATTACTTAATTCAGAACAAACTGGAAAACGTCTCC
CCCTCCTGGAGGGAGGTTGCCGAGCTCAGATACAACTACCCCCACGGTATGCCCTACGTGTATGGGGGAAAATTCACCGA
ATACCTGCAGAAAATATACGGCAAGGAGCGGTGCGCCCGGCTGTGGCAGAACTCCTGGCGTCTCTTTATTCGACACCGTT
TTTGGGACGTTTTTCAAAAGAATCTGGGAACTGCGTGGAATGAGTTCATCGACAGCATTCCAATCCCGGAGAAGGTGGCA
CAGCCGCAACTCCTTTCTGAACGGGAAGCGCAGGGTCACTACGGTGCACGCAGCGCTGCGCCGACGGGCTTCGCCTATTA
TGACCGTGACCGTCACGCGGTGCGTTTCCGTGACAAAGCAGGTGGGGTGCGCACGCTGTTCTCTCATGACAACACGCTGC
ATCATCTGAACTTCTCCGAGGACGGACGCTATTTGGCAGTATCAGACACCATTGACACGTGGAGCGAGCGCACGCACCGA
GTACGCGTTTTTGACACACACTCAGGCTCGTTCTCGCCGGAGGTGTACACTGGCGCGTCCGAAGCTTGCTTTGTGGGGAA
CGGGCAGAAAATAGTATTCGTCCGGGTGCAGGGGCAATACTCGCGCCTCACGCTCAAGGACCGCACAGACCCTACCTTCG
AGAAGGTGTTGTACGAAGCAGGTCCTGGTTTGCCATTCGGTGCGCTGTACGCGCCGGCGTACGCCGGTGATGGCACCGTC
GCCATTATTGGCGCACGCGGTATGGAGCGTAACTTGCTTTTCATCCCGGTGGACGACAGGCCAATGATGCAGATTCCGCG
CGAGCAGATGCCACACGCAATGCGGGAACTGCAGTCGCAAAAGATCAAAGGCTCGTGGACGCTCACCTTTAGCTGGGCAA
ATATGAACATGCTCTCTCGCCTAGGTTTTTACGACGTGTCCCGCCATACCTTCAGACTAATGGACCAGGACGTGTCAGGG
GGGGTGTTTGCACCGGTGGTGTACGAGGCACTGCCTGCTGCGGTGCACGAAGAGTCTGCAGCAGAGGCGACCATACGCGG
TGAAGAGCCGGTTGTGCGTGTGGCCTACACCGGCAGACACCGCATGCACATGAGCCAATACCAGCGGGATGACCGCGCCC
TGCGCGAGCGGCGGGTGTCGCTGGTTCCCTTGCACCCGGCAGAGGCGGAGGAGCAGTCGCGCCCCGCCACGCTCATGGTT
AACGGAGAGTTCATAGCAGACGTGCACGAAGCCGACCGCGGCAGACGGTACCGCGCAGCTCAGTGGATGTGGCCTCCCAC
GTTCTCACCCCGCTTTGTGCCGCCAAACAGCTTCAGCCTCAAAGACCTTGGACACACCGGACTGGGGGTGAACATGAAGT
TTGCCGATCCGTTTGGGCTCGTGGAGGTGAATCTCCAGTCGGTTTCTCATTTCTATCCGTTTTTTACCTCGCTGGGGCTG
AAAAGCTCTTTTTATGTGGGCAAAACCACGTACGCCCTACGTGCGTATCACGAGATAGACACCGGAGGGTTCCGGTACAC
TAAGCTCGGCGGGGCCTTTGAAACGCTGACAAACTTTCCTATGCAGGATGACCGAAACGCGTTTTTTGTGCGAACTGCCG
TGGGGGTAGACTCCTACTCCTGCCTGTGCGCCAACGGCGGGGGTAACGGGAATTGCTGCGGCAACAACGGGGGGCAGCAG
TGCTGCGCCTGCAATGGACAGGGCGCAAACGGACCACATTATTACAAGAGCCTTGAAAGCCCCTTCATTCAGGCACAGGT
GGAAATGGGGTATAGCTTTTCTCAGCGTGCAGAGCGCACGGGAACAAACTGGTTCGTGGCGGACGTCACGGGGGTGAGCC
TGAAGTTACACGTTGCAAATAGTTTTGACACCGGTAAAACAAAAGACGCGGTGCTCGTGCAAACGAAAGGGTCATTCCGC
CTGCCGGTGGTGCCCCTACGGGTGGGCGTCAGCGCGTACGTTGGGTATAACGCCGGGTGGCGCGGGGGCAAAGGAAACAT
TCTGGCGGAGCACCCAGTGTACGGCTTTCCCGGTCCTACGTATTTACCCAAGCTCGCAGGGGTTGGTGGTATGGAGGGCT
CGTGTAAAAAAAGCAAGAGTGCAGGGTTCGGCGCTGAAGCAGTGCTCACCATCTTGGACTACGACATCAGCATATATGAT
CCCTATCTGCCCGTCTTCTACCGAAATATTGTTTGGAACGTAAGCTGCGAGTACGTGCTCAATGCGCCAGACTTTTCCTC
ACCCAAACACCTGTGCGTTGCAAGCACATCACTGGTTTTGGAGTTTGACCTGGCGGATGTAAAAGTACGGGCCGGGGTTC
AGTACGGCTTCCAACTTGCAGAGACGCAGAGCGCCACAACCCCCGGTTTCAGCCCGATTTTTTCCATGGCCTTGTAG
>TP0304_1_1_10_NL
ATGGCACCTGCGGCAATACCCTTGCCCAGCGAGGAAACTACACCGCCTGTAATAAAGATAAAAGCCGGATCCATACGGCA
CGAGTGTAGCGTGTCCATGCGTTTTTTAAAAGGGAGCACCCTGCCTCTCCCCTGCGCCTGTAGGGTGGACTGTCCCATCG
GCTTGCATCGAACATTGCTTTCGAATACCATGGGCCCCATGAACGCGCGCGCTGCCCTCGCTCTTGCCATGGTCTTCACT
TTCCAGAGGTTGTGCGCAGAAGAACGTTTCGTTATCTCCACTGAATACTTCGACATCATCTACACCGAGGCCTCGACTGA
GTCTGCGCGTATACTGGCGAAGCACGCTGACCGGTACGAAGAACAAATCAGCCTCATGCTCAATCGGGTTCCTGACAAGA
AAAAGCGCACCACCGTCGTCCTGTATGCCCACACACAGGATGCAGGCGGGTCTTTCTCTTCCAAACCGTCAAGGAAAATA
ATCATCAACGATACGCGCGTTCCCAATCTGGGTTTAGGCAGTTTTAAGGATTCGCTGCTGAGCATTTTTTACCACGAGCT
TACGCATAAGATTTCTCTCGATTTCTTCATGCCGCTACTCCCTCCCCTCTTTACCGAAGGGGTTGCCGTCGCCTTTGAAA
GCAACGACGGCACGCAAGGGCGACTGCACGACCCGCTGACAATGCATTACTTAATTCAGAACAAACTGGAAAACGTCTCC
CCCTCCTGGAGGGAGGTTGCCGAGCTCAGATACAACTACCCCCACGGTATGCCCTACGTGTATGGGGGAAAATTCACCGA
ATACCTGCAGAAAATATACGGCAAGGAGCGGTGCGCCCGGCTGTGGCAGAACTCCTGGCGTCTCTTTATTCGACACCGTT
TTTGGGACGTTTTTCAAAAGAATCTGGGAACTGCGTGGAATGAGTTCATCGACAGCATTCCAATCCCGGAGAAGGTGGCA
CAGCCGCAACTCCTTTCTGAACGGGAAGCGCAGGGTCACTACGGTGCACGCAGCGCTGCGCCGACGGGCTTCGCCTATTA
TGACCGTGACCGTCACGCGGTGCGTTTCCGTGACAAAGCAGGTGGGGTGCGCACGCTGTTCTCTCATGACAACACGCTGC
ATCATCTGAACTTCTCCGAGGACGGACGCTATTTGGCAGTATCAGACACCATTGACACGTGGAGCGAGCGCACGCACCGA
GTACGCGTTTTTGACACACACTCAGGCTCGTTCTCGCCGGAGGTGTACACTGGCGCGTCCGAAGCTTGCTTTGTGGGGAA
CGGGCAGAAAATAGTATTCGTCCGGGTGCAGGGGCAATACTCGCGCCTCACGCTCAAGGACCGCACAGACCCTACCTTCG
AGAAGGTGTTGTACGAAGCAGGTCCTGGTTTGCCATTCGGTGCGCTGTACGCGCCGGCGTACGCCGGTGATGGCACCGTC
GCCATTATTGGCGCACGCGGTATGGAGCGTAACTTGCTTTTCATCCCGGTGGACGACAGGCCAATGATGCAGATTCCGCG
CGAGCAGATGCCACACGCAATGCGGGAACTGCAGTCGCAAAAGATCAAAGGCTCGTGGACGCTCACCTTTAGCTGGGCAA
ATATGAACATGCTCTCTCGCCTAGGTTTTTACGACGTGTCCCGCCATACCTTCAGACTAATGGACCAGGACGTGTCAGGG
GGGGTGTTTGCACCGGTGGTGTACGAGGCACTGCCTGCTGCGGTGCACGAAGAGTCTGCAGCAGAGGCGACCATACGCGG
TGAAGAGCCGGTTGTGCGTGTGGCCTACACCGGCAGACACCGCATGCACATGAGCCAATACCAGCGGGATGACCGCGCCC
TGCGCGAGCGGCGGGTGTCGCTGGTTCCCTTGCACCCGGCAGAGGCGGAGGAGCAGTCGCGCCCCGCCACGCTCATGGTT
AACGGAGAGTTCATAGCAGACGTGCACGAAGCCGACCGCGGCAGACGGTACCGCGCAGCTCAGTGGATGTGGCCTCCCAC
GTTCTCACCCCGCTTTGTGCCGCCAAACAGCTTCAGCCTCAAAGACCTTGGACACACCGGACTGGGGGTGAACATGAAGT
TTGCCGATCCGTTTGGGCTCGTGGAGGTGAATCTCCAGTCGGTTTCTCATTTCTATCCGTTTTTTACCTCGCTGGGGCTG
AAAAGCTCTTTTTATGTGGGCAAAACCACGTACGCCCTACGTGCGTATCACGAGATAGACACCGGAGGGTTCCGGTACAC
TAAGCTCGGCGGGGCCTTTGAAACGCTGACAAACTTTCCTATGCAGGATGACCGAAACGCGTTTTTTGTGCGAACTGCCG
TGGGGGTAGACTCCTACTCCTGCCTGTGCGCCAACGGCGGGGGTAACGGGAATTGCTGCGGCAACAACGGGGGGCAGCAG
TGCTGCGCCTGCAATGGACAGGGCGCAAACGGACCACATTATTACAAGAGCCTTGAAAGCCCCTTCATTCAGGCACAGGT
GGAAATGGGGTATAGCTTTTCTCAGCGTGCAGAGCGCACGGGAACAAACTGGTTCGTGGCGGACGTCACGGGGGTGAGCC
TGAAGTTACACGTTGCAAATAGTTTTGACACCGGTAAAACAAAAGACGCGGTGCTCGTGCAAACGAAAGGGTCATTCCGC
CTGCCGGTGGTGCCCCTACGGGTGGGCGTCAGCGCGTACGTTGGGTATAACGCCGGGTGGCGCGGGGGCAAAGGAAACAT
TCTGGCGGAGCACCCAGTGTACGGCTTTCCCGGTCCTACGTATTTACCCAAGCTCGCAGGGGTTGGTGGTATGGAGGGCT
CGTGTAAAAAAAGCAAGAGTGCAGGGTTCGGCGCTGAAGCAGTGCTCACCATCTTGGACTACGACATCAGCATATATGAT
CCCTATCTGCCCGTCTTCTACCGAAATATTGTTTGGAACGTAAGCTGCGAGTACGTGCTCAATGCGCCAGACTTTTCCTC
ACCCAAACACCTGTGCGTTGCAAGCACATCACTGGTTTTGGAGTTTGACCTGGCGGATGTAAAAGTACGGGCCGGGGTTC
AGTACGGCTTCCAACTTGCAGAGACGCAGAGCGCCACAACCCCCGGTTTCAGCCCGATTTTTTCCATGGCCTTGTAG
>TP0304_1_26_1_CZ
ATGGCACCTGCGGCAATACCCTTGCCCAGCGAGGAAACTACACCGCCTGTAATAAAGATAAAAGCCGGATCCATACGGCA
CGAGTGTAGCGTGTCCATGCGTTTTTTAAAAGGGAGCACCCTGCCTCTCCCCTGCGCCTGTAGGGTGGACTGTCCCATCG
GCTTGCATCGAACATTGCTTTCGAATACCATGGGCCCCATGAACGCGCGCGCTGCCCTCGCTCTTGCCATGGTCTTCACT
TTCCAGAGGTTGTGCGCAGAAGAACGTTTCGTTATCTCCACTGAATACTTCGACATCATCTACACCGAGGCCTCGACTGA
GTCTGCGCGTATACTGGCGAAGCACGCTGACCGGTACGAAGAACAAATCAGCCTCATGCTCAATCGGGTTCCTGACAAGA
AAAAGCGCACCACCGTCGTCCTGTATGCCCACACACAGGATGCAGGCGGGTCTTTCTCTTCCAAACCGTCAAGGAAAATA
ATCATCAACGATACGCGCGTTCCCAATCTGGGTTTAGGCAGTTTTAAGGATTCGCTGCTGAGCATTTTTTACCACGAGCT
TACGCATAAGATTTCTCTCGATTTCTTCATGCCGCTACTCCCTCCCCTCTTTACCGAAGGGGTTGCCGTCGCCTTTGAAA
GCAACGACGGCACGCAAGGGCGACTGCACGACCCGCTGACAATGCATTACTTAATTCAGAACAAACTGGAAAACGTCTCC
CCCTCCTGGAGGGAGGTTGCCGAGCTCAGATACAACTACCCCCACGGTATGCCCTACGTGTATGGGGGAAAATTCACCGA
ATACCTGCAGAAAATATACGGCAAGGAGCGGTGCGCCCGGCTGTGGCAGAACTCCTGGCGTCTCTTTATTCGACACCGTT
TTTGGGACGTTTTTCAAAAGAATCTGGGAACTGCGTGGAATGAGTTCATCGACAGCATTCCAATCCCGGAGAAGGTGGCA
CAGCCGCAACTCCTTTCTGAACGGGAAGCGCAGGGTCACTACGGTGCACGCAGCGCTGCGCCGACGGGCTTCGCCTATTA
TGACCGTGACCGTCACGCGGTGCGTTTCCGTGACAAAGCAGGTGGGGTGCGCACGCTGTTCTCTCATGACAACACGCTGC
ATCATCTGAACTTCTCCGAGGACGGACGCTATTTGGCAGTATCAGACACCATTGACACGTGGAGCGAGCGCACGCACCGA
GTACGCGTTTTTGACACACACTCAGGCTCGTTCTCGCCGGAGGTGTACACTGGCGCGTCCGAAGCTTGCTTTGTGGGGAA
CGGGCAGAAAATAGTATTCGTCCGGGTGCAGGGGCAATACTCGCGCCTCACGCTCAAGGACCGCACAGACCCTACCTTCG
AGAAGGTGTTGTACGAAGCAGGTCCTGGTTTGCCATTCGGTGCGCTGTACGCGCCGGCGTACGCCGGTGATGGCACCGTC
GCCATTATTGGCGCACGCGGTATGGAGCGTAACTTGCTTTTCATCCCGGTGGACGACAGGCCAATGATGCAGATTCCGCG
CGAGCAGATGCCACACGCAATGCGGGAACTGCAGTCGCAAAAGATCAAAGGCTCGTGGACGCTCACCTTTAGCTGGGCAA
ATATGAACATGCTCTCTCGCCTAGGTTTTTACGACGTGTCCCGCCATACCTTCAGACTAATGGACCAGGACGTGTCAGGG
GGGGTGTTTGCACCGGTGGTGTACGAGGCACTGCCTGCTGCGGTGCACGAAGAGTCTGCAGCAGAGGCGACCATACGCGG
TGAAGAGCCGGTTGTGCGTGTGGCCTACACCGGCAGACACCGCATGCACATGAGCCAATACCAGCGGGATGACCGCGCCC
TGCGCGAGCGGCGGGTGTCGCTGGTTCCCTTGCACCCGGCAGAGGCGGAGGAGCAGTCGCGCCCCGCCACGCTCATGGTT
AACGGAGAGTTCATAGCAGACGTGCACGAAGCCGACCGCGGCAGACGGTACCGCGCAGCTCAGTGGATGTGGCCTCCCAC
GTTCTCACCCCGCTTTGTGCCGCCAAACAGCTTCAGCCTCAAAGACCTTGGACACACCGGACTGGGGGTGAACATGAAGT
TTGCCGATCCGTTTGGGCTCGTGGAGGTGAATCTCCAGTCGGTTTCTCATTTCTATCCGTTTTTTACCTCGCTGGGGCTG
AAAAGCTCTTTTTATGTGGGCAAAACCACGTACGCCCTACGTGCGTATCACGAGATAGACACCGGAGGGTTCCGGTACAC
TAAGCTCGGCGGGGCCTTTGAAACGCTGACAAACTTTCCTATGCAGGATGACCGAAACGCGTTTTTTGTGCGAACTGCCG
TGGGGGTAGACTCCTACTCCTGCCTGTGCGCCAACGGCGGGGGTAACGGGAATTGCTGCGGCAACAACGGGGGGCAGCAG
TGCTGCGCCTGCAATGGACAGGGCGCAAACGGACCACATTATTACAAGAGCCTTGAAAGCCCCTTCATTCAGGCACAGGT
GGAAATGGGGTATAGCTTTTCTCAGCGTGCAGAGCGCACGGGAACAAACTGGTTCGTGGCGGACGTCACGGGGGTGAGCC
TGAAGTTACACGTTGCAAATAGTTTTGACACCGGTAAAACAAAAGACGCGGTGCTCGTGCAAACGAAAGGGTCATTCCGC
CTGCCGGTGGTGCCCCTACGGGTGGGCGTCAGCGCGTACGTTGGGTATAACGCCGGGTGGCGCGGGGGCAAAGGAAACAT
TCTGGCGGAGCACCCAGTGTACGGCTTTCCCGGTCCTACGTATTTACCCAAGCTCGCAGGGGTTGGTGGTATGGAGGGCT
CGTGTAAAAAAAGCAAGAGTGCAGGGTTCGGCGCTGAAGCAGTGCTCACCATCTTGGACTACGACATCAGCATATATGAT
CCCTATCTGCCCGTCTTCTACCGAAATATTGTTTGGAACGTAAGCTGCGAGTACGTGCTCAATGCGCCAGACTTTTCCTC
ACCCAAACACCTGTGCGTTGCAAGCACATCACTGGTTTTGGAGTTTGACCTGGCGGATGTAAAAGTACGGGCCGGGGTTC
AGTACGGCTTCCAACTTGCAGAGACGCAGAGCGCCACAACCCCCGGTTTCAGCCCGATTTTTTCCATGGCCTTGTAG
>TP0304_1_11_8_FR
ATGGCACCTGCGGCAATACCCTTGCCCAGCGAGGAAACTACACCGCCTGTAATAAAGATAAAAGCCGGATCCATACGGCA
CGAGTGTAGCGTGTCCATGCGTTTTTTAAAAGGGAGCACCCTGCCTCTCCCCTGCGCCTGTAGGGTGGACTGTCCCATCG
GCTTGCATCGAACATTGCTTTCGAATACCATGGGCCCCATGAACGCGCGCGCTGCCCTCGCTCTTGCCATGGTCTTCACT
TTCCAGAGGTTGTGCGCAGAAGAACGTTTCGTTATCTCCACTGAATACTTCGACATCATCTACACCGAGGCCTCGACTGA
GTCTGCGCGTATACTGGCGAAGCACGCTGACCGGTACGAAGAACAAATCAGCCTCATGCTCAATCGGGTTCCTGACAAGA
AAAAGCGCACCACCGTCGTCCTGTATGCCCACACACAGGATGCAGGCGGGTCTTTCTCTTCCAAACCGTCAAGGAAAATA
ATCATCAACGATACGCGCGTTCCCAATCTGGGTTTAGGCAGTTTTAAGGATTCGCTGCTGAGCATTTTTTACCACGAGCT
TACGCATAAGATTTCTCTCGATTTCTTCATGCCGCTACTCCCTCCCCTCTTTACCGAAGGGGTTGCCGTCGCCTTTGAAA
GCAACGACGGCACGCAAGGGCGACTGCACGACCCGCTGACAATGCATTACTTAATTCAGAACAAACTGGAAAACGTCTCC
CCCTCCTGGAGGGAGGTTGCCGAGCTCAGATACAACTACCCCCACGGTATGCCCTACGTGTATGGGGGAAAATTCACCGA
ATACCTGCAGAAAATATACGGCAAGGAGCGGTGCGCCCGGCTGTGGCAGAACTCCTGGCGTCTCTTTATTCGACACCGTT
TTTGGGACGTTTTTCAAAAGAATCTGGGAACTGCGTGGAATGAGTTCATCGACAGCATTCCAATCCCGGAGAAGGTGGCA
CAGCCGCAACTCCTTTCTGAACGGGAAGCGCAGGGTCACTACGGTGCACGCAGCGCTGCGCCGACGGGCTTCGCCTATTA
TGACCGTGACCGTCACGCGGTGCGTTTCCGTGACAAAGCAGGTGGGGTGCGCACGCTGTTCTCTCATGACAACACGCTGC
ATCATCTGAACTTCTCCGAGGACGGACGCTATTTGGCAGTATCAGACACCATTGACACGTGGAGCGAGCGCACGCACCGA
GTACGCGTTTTTGACACACACTCAGGCTCGTTCTCGCCGGAGGTGTACACTGGCGCGTCCGAAGCTTGCTTTGTGGGGAA
CGGGCAGAAAATAGTATTCGTCCGGGTGCAGGGGCAATACTCGCGCCTCACGCTCAAGGACCGCACAGACCCTACCTTCG
AGAAGGTGTTGTACGAAGCAGGTCCTGGTTTGCCATTCGGTGCGCTGTACGCGCCGGCGTACGCCGGTGATGGCACCGTC
GCCATTATTGGCGCACGCGGTATGGAGCGTAACTTGCTTTTCATCCCGGTGGACGACAGGCCAATGATGCAGATTCCGCG
CGAGCAGATGCCACACGCAATGCGGGAACTGCAGTCGCAAAAGATCAAAGGCTCGTGGACGCTCACCTTTAGCTGGGCAA
ATATGAACATGCTCTCTCGCCTAGGTTTTTACGACGTGTCCCGCCATACCTTCAGACTAATGGACCAGGACGTGTCAGGG
GGGGTGTTTGCACCGGTGGTGTACGAGGCACTGCCTGCTGCGGTGCACGAAGAGTCTGCAGCAGAGGCGACCATACGCGG
TGAAGAGCCGGTTGTGCGTGTGGCCTACACCGGCAGACACCGCATGCACATGAGCCAATACCAGCGGGATGACCGCGCCC
TGCGCGAGCGGCGGGTGTCGCTGGTTCCCTTGCACCCGGCAGAGGCGGAGGAGCAGTCGCGCCCCGCCACGCTCATGGTT
AACGGAGAGTTCATAGCAGACGTGCACGAAGCCGACCGCGGCAGACGGTACCGCGCAGCTCAGTGGATGTGGCCTCCCAC
GTTCTCACCCCGCTTTGTGCCGCCAAACAGCTTCAGCCTCAAAGACCTTGGACACACCGGACTGGGGGTGAACATGAAGT
TTGCCGATCCGTTTGGGCTCGTGGAGGTGAATCTCCAGTCGGTTTCTCATTTCTATCCGTTTTTTACCTCGCTGGGGCTG
AAAAGCTCTTTTTATGTGGGCAAAACCACGTACGCCCTACGTGCGTATCACGAGATAGACACCGGAGGGTTCCGGTACAC
TAAGCTCGGCGGGGCCTTTGAAACGCTGACAAACTTTCCTATGCAGGATGACCGAAACGCGTTTTTTGTGCGAACTGCCG
TGGGGGTAGACTCCTACTCCTGCCTGTGCGCCAACGGCGGGGGTAACGGGAATTGCTGCGGCAACAACGGGGGGCAGCAG
TGCTGCGCCTGCAATGGACAGGGCGCAAACGGACCACATTATTACAAGAGCCTTGAAAGCCCCTTCATTCAGGCACAGGT
GGAAATGGGGTATAGCTTTTCTCAGCGTGCAGAGCGCACGGGAACAAACTGGTTCGTGGCGGACGTCACGGGGGTGAGCC
TGAAGTTACACGTTGCAAATAGTTTTGACACCGGTAAAACAAAAGACGCGGTGCTCGTGCAAACGAAAGGGTCATTCCGC
CTGCCGGTGGTGCCCCTACGGGTGGGCGTCAGCGCGTACGTTGGGTATAACGCCGGGTGGCGCGGGGGCAAAGGAAACAT
TCTGGCGGAGCACCCAGTGTACGGCTTTCCCGGTCCTACGTATTTACCCAAGCTCGCAGGGGTTGGTGGTATGGAGGGCT
CGTGTAAAAAAAGCAAGAGTGCAGGGTTCGGCGCTGAAGCAGTGCTCACCATCTTGGACTACGACATCAGCATATATGAT
CCCTATCTGCCCGTCTTCTACCGAAATATTGTTTGGAACGTAAGCTGCGAGTACGTGCTCAATGCGCCAGACTTTTCCTC
ACCCAAACACCTGTGCGTTGCAAGCACATCACTGGTTTTGGAGTTTGACCTGGCGGATGTAAAAGTACGGGCCGGGGTTC
AGTACGGCTTCCAACTTGCAGAGACGCAGAGCGCCACAACCCCCGGTTTCAGCCCGATTTTTTCCATGGCCTTGTAG
>TP0304_19_3_1_NL
ATGGCACCTGCGGCAATACCCTTGCCCAGCGAGGAAACTACACCGCCTGTAATAAAGATAAAAGCCGGATCCATACGGCA
CGAGTGTAGCGTGTCCATGCGTTTTTTAAAAGGGAGCACCCTGCCTCTCCCCTGCGCCTGTAGGGTGGACTGTCCCATCG
GCTTGCATCGAACATTGCTTTCGAATACCATGGGCCCCATGAACGCGCGCGCTGCCCTCGCTCTTGCCATGGTCTTCACT
TTCCAGAGGTTGTGCGCAGAAGAACGTTTCGTTATCTCCACTGAATACTTCGACATCATCTACACCGAGGCCTCGACTGA
GTCTGCGCGTATACTGGCGAAGCACGCTGACCGGTACGAAGAACAAATCAGCCTCATGCTCAATCGGGTTCCTGACAAGA
AAAAGCGCACCACCGTCGTCCTGTATGCCCACACACAGGATGCAGGCGGGTCTTTCTCTTCCAAACCGTCAAGGAAAATA
ATCATCAACGATACGCGCGTTCCCAATCTGGGTTTAGGCAGTTTTAAGGATTCGCTGCTGAGCATTTTTTACCACGAGCT
TACGCATAAGATTTCTCTCGATTTCTTCATGCCGCTACTCCCTCCCCTCTTTACCGAAGGGGTTGCCGTCGCCTTTGAAA
GCAACGACGGCACGCAAGGGCGACTGCACGACCCGCTGACAATGCATTACTTAATTCAGAACAAACTGGAAAACGTCTCC
CCCTCCTGGAGGGAGGTTGCCGAGCTCAGATACAACTACCCCCACGGTATGCCCTACGTGTATGGGGGAAAATTCACCGA
ATACCTGCAGAAAATATACGGCAAGGAGCGGTGCGCCCGGCTGTGGCAGAACTCCTGGCGTCTCTTTATTCGACACCGTT
TTTGGGACGTTTTTCAAAAGAATCTGGGAACTGCGTGGAATGAGTTCATCGACAGCATTCCAATCCCGGAGAAGGTGGCA
CAGCCGCAACTCCTTTCTGAACGGGAAGCGCAGGGTCACTACGGTGCACGCAGCGCTGCGCCGACGGGCTTCGCCTATTA
TGACCGTGACCGTCACGCGGTGCGTTTCCGTGACAAAGCAGGTGGGGTGCGCACGCTGTTCTCTCATGACAACACGCTGC
ATCATCTGAACTTCTCCGAGGACGGACGCTATTTGGCAGTATCAGACACCATTGACACGTGGAGCGAGCGCACGCACCGA
GTACGCGTTTTTGACACACACTCAGGCTCGTTCTCGCCGGAGGTGTACACTGGCGCGTCCGAAGCTTGCTTTGTGGGGAA
CGGGCAGAAAATAGTATTCGTCCGGGTGCAGGGGCAATACTCGCGCCTCACGCTCAAGGACCGCACAGACCCTACCTTCG
AGAAGGTGTTGTACGAAGCAGGTCCTGGTTTGCCATTCGGTGCGCTGTACGCGCCGGCGTACGCCGGTGATGGCACCGTC
GCCATTATTGGCGCACGCGGTATGGAGCGTAACTTGCTTTTCATCCCGGTGGACGACAGGCCAATGATGCAGATTCCGCG
CGAGCAGATGCCACACGCAATGCGGGAACTGCAGTCGCAAAAGATCAAAGGCTCGTGGACGCTCACCTTTAGCTGGGCAA
ATATGAACATGCTCTCTCGCCTAGGTTTTTACGACGTGTCCCGCCATACCTTCAGACTAATGGACCAGGACGTGTCAGGG
GGGGTGTTTGCACCGGTGGTGTACGAGGCACTGCCTGCTGCGGTGCACGAAGAGTCTGCAGCAGAGGCGACCATACGCGG
TGAAGAGCCGGTTGTGCGTGTGGCCTACACCGGCAGACACCGCATGCACATGAGCCAATACCAGCGGGATGACCGCGCCC
TGCGCGAGCGGCGGGTGTCGCTGGTTCCCTTGCACCCGGCAGAGGCGGAGGAGCAGTCGCGCCCCGCCACGCTCATGGTT
AACGGAGAGTTCATAGCAGACGTGCACGAAGCCGACCGCGGCAGACGGTACCGCGCAGCTCAGTGGATGTGGCCTCCCAC
GTTCTCACCCCGCTTTGTGCCGCCAAACAGCTTCAGCCTCAAAGACCTTGGACACACCGGACTGGGGGTGAACATGAAGT
TTGCCGATCCGTTTGGGCTCGTGGAGGTGAATCTCCAGTCGGTTTCTCATTTCTATCCGTTTTTTACCTCGCTGGGGCTG
AAAAGCTCTTTTTATGTGGGCAAAACCACGTACGCCCTACGTGCGTATCACGAGATAGACACCGGAGGGTTCCGGTACAC
TAAGCTCGGCGGGGCCTTTGAAACGCTGACAAACTTTCCTATGCAGGATGACCGAAACGCGTTTTTTGTGCGAACTGCCG
TGGGGGTAGACTCCTACTCCTGCCTGTGCGCCAACGGCGGGGGTAACGGGAATTGCTGCGGCAACAACGGGGGGCAGCAG
TGCTGCGCCTGCAATGGACAGGGCGCAAACGGACCACATTATTACAAGAGCCTTGAAAGCCCCTTCATTCAGGCACAGGT
GGAAATGGGGTATAGCTTTTCTCAGCGTGCAGAGCGCACGGGAACAAACTGGTTCGTGGCGGACGTCACGGGGGTGAGCC
TGAAGTTACACGTTGCAAATAGTTTTGACACCGGTAAAACAAAAGACGCGGTGCTCGTGCAAACGAAAGGGTCATTCCGC
CTGCCGGTGGTGCCCCTACGGGTGGGCGTCAGCGCGTACGTTGGGTATAACGCCGGGTGGCGCGGGGGCAAAGGAAACAT
TCTGGCGGAGCACCCAGTGTACGGCTTTCCCGGTCCTACGTATTTACCCAAGCTCGCAGGGGTTGGTGGTATGGAGGGCT
CGTGTAAAAAAAGCAAGAGTGCAGGGTTCGGCGCTGAAGCAGTGCTCACCATCTTGGACTACGACATCAGCATATATGAT
CCCTATCTGCCCGTCTTCTACCGAAATATTGTTTGGAACGTAAGCTGCGAGTACGTGCTCAATGCGCCAGACTTTTCCTC
ACCCAAACACCTGTGCGTTGCAAGCACATCACTGGTTTTGGAGTTTGACCTGGCGGATGTAAAAGTACGGGCCGGGGTTC
AGTACGGCTTCCAACTTGCAGAGACGCAGAGCGCCACAACCCCCGGTTTCAGCCCGATTTTTTCCATGGCCTTGTAG
>TP0304_1_4_1_CZ
ATGGCACCTGCGGCAATACCCTTGCCCAGCGAGGAAACTACACCGCCTGTAATAAAGATAAAAGCCGGATCCATACGGCA
CGAGTGTAGCGTGTCCATGCGTTTTTTAAAAGGGAGCACCCTGCCTCTCCCCTGCGCCTGTAGGGTGGACTGTCCCATCG
GCTTGCATCGAACATTGCTTTCGAATACCATGGGCCCCATGAACGCGCGCGCTGCCCTCGCTCTTGCCATGGTCTTCACT
TTCCAGAGGTTGTGCGCAGAAGAACGTTTCGTTATCTCCACTGAATACTTCGACATCATCTACACCGAGGCCTCGACTGA
GTCTGCGCGTATACTGGCGAAGCACGCTGACCGGTACGAAGAACAAATCAGCCTCATGCTCAATCGGGTTCCTGACAAGA
AAAAGCGCACCACCGTCGTCCTGTATGCCCACACACAGGATGCAGGCGGGTCTTTCTCTTCCAAACCGTCAAGGAAAATA
ATCATCAACGATACGCGCGTTCCCAATCTGGGTTTAGGCAGTTTTAAGGATTCGCTGCTGAGCATTTTTTACCACGAGCT
TACGCATAAGATTTCTCTCGATTTCTTCATGCCGCTACTCCCTCCCCTCTTTACCGAAGGGGTTGCCGTCGCCTTTGAAA
GCAACGACGGCACGCAAGGGCGACTGCACGACCCGCTGACAATGCATTACTTAATTCAGAACAAACTGGAAAACGTCTCC
CCCTCCTGGAGGGAGGTTGCCGAGCTCAGATACAACTACCCCCACGGTATGCCCTACGTGTATGGGGGAAAATTCACCGA
ATACCTGCAGAAAATATACGGCAAGGAGCGGTGCGCCCGGCTGTGGCAGAACTCCTGGCGTCTCTTTATTCGACACCGTT
TTTGGGACGTTTTTCAAAAGAATCTGGGAACTGCGTGGAATGAGTTCATCGACAGCATTCCAATCCCGGAGAAGGTGGCA
CAGCCGCAACTCCTTTCTGAACGGGAAGCGCAGGGTCACTACGGTGCACGCAGCGCTGCGCCGACGGGCTTCGCCTATTA
TGACCGTGACCGTCACGCGGTGCGTTTCCGTGACAAAGCAGGTGGGGTGCGCACGCTGTTCTCTCATGACAACACGCTGC
ATCATCTGAACTTCTCCGAGGACGGACGCTATTTGGCAGTATCAGACACCATTGACACGTGGAGCGAGCGCACGCACCGA
GTACGCGTTTTTGACACACACTCAGGCTCGTTCTCGCCGGAGGTGTACACTGGCGCGTCCGAAGCTTGCTTTGTGGGGAA
CGGGCAGAAAATAGTATTCGTCCGGGTGCAGGGGCAATACTCGCGCCTCACGCTCAAGGACCGCACAGACCCTACCTTCG
AGAAGGTGTTGTACGAAGCAGGTCCTGGTTTGCCATTCGGTGCGCTGTACGCGCCGGCGTACGCCGGTGATGGCACCGTC
GCCATTATTGGCGCACGCGGTATGGAGCGTAACTTGCTTTTCATCCCGGTGGACGACAGGCCAATGATGCAGATTCCGCG
CGAGCAGATGCCACACGCAATGCGGGAACTGCAGTCGCAAAAGATCAAAGGCTCGTGGACGCTCACCTTTAGCTGGGCAA
ATATGAACATGCTCTCTCGCCTAGGTTTTTACGACGTGTCCCGCCATACCTTCAGACTAATGGACCAGGACGTGTCAGGG
GGGGTGTTTGCACCGGTGGTGTACGAGGCACTGCCTGCTGCGGTGCACGAAGAGTCTGCAGCAGAGGCGACCATACGCGG
TGAAGAGCCGGTTGTGCGTGTGGCCTACACCGGCAGACACCGCATGCACATGAGCCAATACCAGCGGGATGACCGCGCCC
TGCGCGAGCGGCGGGTGTCGCTGGTTCCCTTGCACCCGGCAGAGGCGGAGGAGCAGTCGCGCCCCGCCACGCTCATGGTT
AACGGAGAGTTCATAGCAGACGTGCACGAAGCCGACCGCGGCAGACGGTACCGCGCAGCTCAGTGGATGTGGCCTCCCAC
GTTCTCACCCCGCTTTGTGCCGCCAAACAGCTTCAGCCTCAAAGACCTTGGACACACCGGACTGGGGGTGAACATGAAGT
TTGCCGATCCGTTTGGGCTCGTGGAGGTGAATCTCCAGTCGGTTTCTCATTTCTATCCGTTTTTTACCTCGCTGGGGCTG
AAAAGCTCTTTTTATGTGGGCAAAACCACGTACGCCCTACGTGCGTATCACGAGATAGACACCGGAGGGTTCCGGTACAC
TAAGCTCGGCGGGGCCTTTGAAACGCTGACAAACTTTCCTATGCAGGATGACCGAAACGCGTTTTTTGTGCGAACTGCCG
TGGGGGTAGACTCCTACTCCTGCCTGTGCGCCAACGGCGGGGGTAACGGGAATTGCTGCGGCAACAACGGGGGGCAGCAG
TGCTGCGCCTGCAATGGACAGGGCGCAAACGGACCACATTATTACAAGAGCCTTGAAAGCCCCTTCATTCAGGCACAGGT
GGAAATGGGGTATAGCTTTTCTCAGCGTGCAGAGCGCACGGGAACAAACTGGTTCGTGGCGGACGTCACGGGGGTGAGCC
TGAAGTTACACGTTGCAAATAGTTTTGACACCGGTAAAACAAAAGACGCGGTGCTCGTGCAAACGAAAGGGTCATTCCGC
CTGCCGGTGGTGCCCCTACGGGTGGGCGTCAGCGCGTACGTTGGGTATAACGCCGGGTGGCGCGGGGGCAAAGGAAACAT
TCTGGCGGAGCACCCAGTGTACGGCTTTCCCGGTCCTACGTATTTACCCAAGCTCGCAGGGGTTGGTGGTATGGAGGGCT
CGTGTAAAAAAAGCAAGAGTGCAGGGTTCGGCGCTGAAGCAGTGCTCACCATCTTGGACTACGACATCAGCATATATGAT
CCCTATCTGCCCGTCTTCTACCGAAATATTGTTTGGAACGTAAGCTGCGAGTACGTGCTCAATGCGCCAGACTTTTCCTC
ACCCAAACACCTGTGCGTTGCAAGCACATCACTGGTTTTGGAGTTTGACCTGGCGGATGTAAAAGTACGGGCCGGGGTTC
AGTACGGCTTCCAACTTGCAGAGACGCAGAGCGCCACAACCCCCGGTTTCAGCCCGATTTTTTCCATGGCCTTGTAG

## Sheet: DataS5_TP0326
Data S5. Sequences of locus TP0326 (fasta format)
>TP0326_1_40_1_CZ
GTGGAGTTTTGCGTATTGAGGCTCAAGGCAGCTCGTAAGGAGAAAGGAATGCTCAAAAAAGCCAGTGCCTTCCTAATTGC
AAGTTGTTGTGTGATGTCGCTGGCGTGGGCACAGGCAAACGACAATTGGTACGAGGGAAAGCCTATCTCTGCGATTAGTT
TTGAGGGGCTCGAATATATTGCTCGCGGCCAGTTGGACACGATTTTTTCTCAATACAAGGGACAAAAGTGGACCTATGAG
CTGTACCTGGAGATACTGCAAAAGGTCTATGACCTTGAGTACTTTTCTGAAGTTTCGCCTAAGGCGGTGCCCACCGATCC
GGAGTATCAGTATGTGATGCTACAGTTCACGGTAAAGGAGCGTCCTTCGGTGAAGGGCATCAAGATGGTAGGGAACAGCC
AAATCCGCAGTGGGGACCTTTTGTCTAAAATCCTCCTGAAAAAGGGAGACATTTACAATGAAGTAAAGATGAAGGTGGAC
CAAGAGTCGCTCAGGCGTCATTACCTGGACCAGGGCTATGCGGCGGTTAAGATATCCTGCGAGGCAAAAACTGAGGCGGG
GGGCGTGGTGGTACAGTTTACCATCCAGGAAGGTAAGCAGACTGTTGTCTCGCGGATACAGTTTAAGGGAAATAAGGCGT
TTACCGAGTCGGTGCTCAAGAAGGTGCTTTCCACGCAGGAGGCGCGTTTTTTGACCAGTGGGGTGTTCAAGGAGAATGCG
CTGGAAGCGGATAAGGCGGCAGTCCACTCATACTATGCAGAGAGGGGATACATTGACGCGCGGGTAGAAGGCGTGGCAAA
GACGGTTGATAAAAAAACTGACGCCAGTCGCAATCTGGTTACGCTTACGTACACTGTGGTGGAAGGTGAGCAGTACCGCT
ACGGCGGGGTTACCATTGTGGGTAACCAGATTTTTAGCACCGAGGAGCTGCAGGCAAAAATTAGGCTCAAGCGCGGGGCC
ATCATGAATATGGTGGCCTTTGAGCAGGGCTTTCAGGCGCTGGCGGATGCGTATTTTGAAAACGGATACACGTCAAATTA
CCTGAACAAAGAAGAACACCGGGACACGGCGGAGAAAACGCTTTCGTTTAAGATCACGGTGGTGGAGCGCGAGCGCAGCC
ACGTCGAGCACATTATCATTAAGGGAACGAAGAATACAAAAGACGAGGTTATCCTGCGTGAAATGCTGCTGAAACCGGGG
GATGTGTTCTCTAAGTCAAAGTTTACGGATAGCTTGCGCAATCTGTTCAACCTGCGCTATTTCTCGTCGCTGGTGCCGGA
TGTGCGGCCCGGCTCTGAGCAGGACCTGGTGGACATTATCCTGAATGTGGAGGAGCAGTCGACGGCAAACGTGCAGTTTG
GGGTGACGTTTTCTGGGGTGGGGGAGGCAGGCACGTTCCCGCTTTCGCTCTTTTGTCAGTGGGAAGAAAAGAATTTTTTG
GGAAAAGGGAATGAAATTTCAGTAAATGCAACCTTGGGGTCTGAGGCGCAGAGCCTGAAGCTCGGGTATGTGGAGCGCTG
GTTTCTGGGCTCTCCGCTGACGGTGGGCTTTGACTTTGAACTTACGCACAAAAATCTCTTTGTGTACCGCGCAGGTGCAA
AAGGCAACGGGCTGCCGCACCCGTACGTGAGCAAGGAGCACTGGGCTAATTCCCCTGGGCTGGCAGAATCGTTTCGCCTC
AAGTATTCGCGCTTTGAGTCCGCCATCGGCGCGCACACCGGGTACCAGTGGTATCCGCGCTATGCGGTCATTAGGGTGAA
CGGGGGGGTGGACTTTCGGGTTGTAAAGAATTTTTACGATAAGGATAACAATCAGCCCTTCGACCTGACCGTAAAAGAGC
AGCTGAACTGGACCAGTATCAATTCGTTTTGGACGAGCGTTTCGTTTGACGGGCGTGACTTTGCGTACGACCCGTCCAGC
GGCTGGTTTTTAGGACAGCGCTGTACGTTCAACGGGCTCGTTCCCTGTCTCGAAAAAGAGCATTCGTTTCGCTCCGACAC
CAAGGCCGAGTTCTACGTTACCCTGCTCAATTATCCGGTCTCTGCCGTGTGGAACTTAAAGTTTGTCTTGGCTTTCTACA
CCGGTGTGTCCGTTCAAACGTATTATGGACGGAGGAAAAGCGAAAACGGAAAGGGCAACGGGGTGCGGTCCGGCGCGCTG
GTAATAGACGGCGTGCTGGTAGGGCGCGGGTGGAGCGAAGACGCAAAGAAAAACACCGGAGACCTGCTGCTCCACCACTG
GATTGAGTTCCGCTGGCCGCTGGCGCACGGCATTGTGTCCTTTGACTTTTTCTTTGATGCGGCAATGGTGTACAACATCG
AAAGTCAGTCCCCAAACGGGTCATCGTCCGCCAGCAGCTCCAGCAGCAGCAGTAGTAGTAGCAGTAGCACCACCAGCTCT
GAAGGACTGTACAAAATGAGCTACGGTCCGGGGCTGCGCTTTACATTGCCGCAATTTCCGTTAAAATTGGCGTTCGCAAA
CACCTTCACGTCACCCGGCGGCATCCCAAAAACAAAGAAAGATTGGAATTTTGTGTTGTCGTTCACGGTAAATAATTTGT
AG
>TP0326_1_28_1_CZ
GTGGAGTTTTGCGTATTGAGGCTCAAGGCAGCTCGTAAGGAGAAAGGAATGCTCAAAAAAGCCAGTGCCTTCCTAATTGC
AAGTTGTTGTGTGATGTCGCTGGCGTGGGCACAGGCAAACGACAATTGGTACGAGGGAAAGCCTATCTCTGCGATTAGTT
TTGAGGGGCTCGAATATATTGCTCGCGGCCAGTTGGACACGATTTTTTCTCAATACAAGGGACAAAAGTGGACCTATGAG
CTGTACCTGGAGATACTGCAAAAGGTCTATGACCTTGAGTACTTTTCTGAAGTTTCGCCTAAGGCGGTGCCCACCGATCC
GGAGTATCAGTATGTGATGCTACAGTTCACGGTAAAGGAGCGTCCTTCGGTGAAGGGCATCAAGATGGTAGGGAACAGCC
AAATCCGCAGTGGGGACCTTTTGTCTAAAATCCTCCTGAAAAAGGGAGACATTTACAATGAAGTAAAGATGAAGGTGGAC
CAAGAGTCGCTCAGGCGTCATTACCTGGACCAGGGCTATGCGGCGGTTAAGATATCCTGCGAGGCAAAAACTGAGGCGGG
GGGCGTGGTGGTACAGTTTACCATCCAGGAAGGTAAGCAGACTGTTGTCTCGCGGATACAGTTTAAGGGAAATAAGGCGT
TTACCGAGTCGGTGCTCAAGAAGGTGCTTTCCACGCAGGAGGCGCGTTTTTTGACCAGTGGGGTGTTCAAGGAGAATGCG
CTGGAAGCGGATAAGGCGGCAGTCCACTCATACTATGCAGAGAGGGGATACATTGACGCGCGGGTAGAAGGCGTGGCAAA
GACGGTTGATAAAAAAACTGACGCCAGTCGCAATCTGGTTACGCTTACGTACACTGTGGTGGAAGGTGAGCAGTACCGCT
ACGGCGGGGTTACCATTGTGGGTAACCAGATTTTTAGCACCGAGGAGCTGCAGGCAAAAATTAGGCTCAAGCGCGGGGCC
ATCATGAATATGGTGGCCTTTGAGCAGGGCTTTCAGGCGCTGGCGGATGCGTATTTTGAAAACGGATACACGTCAAATTA
CCTGAACAAAGAAGAACACCGGGACACGGCGGAGAAAACGCTTTCGTTTAAGATCACGGTGGTGGAGCGCGAGCGCAGCC
ACGTCGAGCACATTATCATTAAGGGAACGAAGAATACAAAAGACGAGGTTATCCTGCGTGAAATGCTGCTGAAACCGGGG
GATGTGTTCTCTAAGTCAAAGTTTACGGATAGCTTGCGCAATCTGTTCAACCTGCGCTATTTCTCGTCGCTGGTGCCGGA
TGTGCGGCCCGGCTCTGAGCAGGACCTGGTGGACATTATCCTGAATGTGGAGGAGCAGTCGACGGCAAACGTGCAGTTTG
GGGTGACGTTTTCTGGGGTGGGGGAGGCAGGCACGTTCCCGCTTTCGCTCTTTTGTCAGTGGGAAGAAAAGAATTTTTTG
GGAAAAGGGAATGAAATTTCAGTAAATGCAACCTTGGGGTCTGAGGCGCAGAGCCTGAAGCTCGGGTATGTGGAGCGCTG
GTTTCTGGGCTCTCCGCTGACGGTGGGCTTTGACTTTGAACTTACGCACAAAAATCTCTTTGTGTACCGCGCAGGTGCAA
AAGGCAACGGGCTGCCGCACCCGTACGTGAGCAAGGAGCACTGGGCTAATTCCCCTGGGCTGGCAGAATCGTTTCGCCTC
AAGTATTCGCGCTTTGAGTCCGCCATCGGCGCGCACACCGGGTACCAGTGGTATCCGCGCTATGCGGTCATTAGGGTGAA
CGGGGGGGTGGACTTTCGGGTTGTAAAGAATTTTTACGATAAGGATAACAATCAGCCCTTCGACCTGACCGTAAAAGAGC
AGCTGAACTGGACCAGTATCAATTCGTTTTGGACGAGCGTTTCGTTTGACGGGCGTGACTTTGCGTACGACCCGTCCAGC
GGCTGGTTTTTAGGACAGCGCTGTACGTTCAACGGGCTCGTTCCCTGTCTCGAAAAAGAGCATTCGTTTCGCTCCGACAC
CAAGGCCGAGTTCTACGTTACCCTGCTCAATTATCCGGTCTCTGCCGTGTGGAACTTAAAGTTTGTCTTGGCTTTCTACA
CCGGTGTGTCCGTTCAAACGTATTATGGACGGAGGAAAAGCGAAAACGGAAAGGGCAACGGGGTGCGGTCCGGCGCGCTG
GTAATAGACGGCGTGCTGGTAGGGCGCGGGTGGAGCGAAGACGCAAAGAAAAACACCGGAGACCTGCTGCTCCACCACTG
GATTGAGTTCCGCTGGCCGCTGGCGCACGGCATTGTGTCCTTTGACTTTTTCTTTGATGCGGCAATGGTGTACAACATCG
AAAGTCAGTCCCCAAACGGGTCATCGTCCGCCAGCAGCTCCAGCAGCAGCAGTAGTAGTAGCAGTAGCACCACCAGCTCT
GAAGGACTGTACAAAATGAGCTACGGTCCGGGGCTGCGCTTTACATTGCCGCAATTTCCGTTAAAATTGGCGTTCGCAAA
CACCTTCACGTCACCCGGCGGCATCCCAAAAACAAAGAAAGATTGGAATTTTGTGTTGTCGTTCACGGTAAATAATTTGT
AG
>TP0326_1_1_8_FR
GTGGAGTTTTGCGTATTGAGGCTCAAGGCAGCTCGTAAGGAGAAAGGAATGCTCAAAAAAGCCAGTGCCTTCCTAATTGC
AAGTTGTTGTGTGATGTCGCTGGCGTGGGCACAGGCAAACGACAATTGGTACGAGGGAAAGCCTATCTCTGCGATTAGTT
TTGAGGGGCTCGAATATATTGCTCGCGGCCAGTTGGACACGATTTTTTCTCAATACAAGGGACAAAAGTGGACCTATGAG
CTGTACCTGGAGATACTGCAAAAGGTCTATGACCTTGAGTACTTTTCTGAAGTTTCGCCTAAGGCGGTGCCCACCGATCC
GGAGTATCAGTATGTGATGCTACAGTTCACGGTAAAGGAGCGTCCTTCGGTGAAGGGCATCAAGATGGTAGGGAACAGCC
AAATCCGCAGTGGGGACCTTTTGTCTAAAATCCTCCTGAAAAAGGGAGACATTTACAATGAAGTAAAGATGAAGGTGGAC
CAAGAGTCGCTCAGGCGTCATTACCTGGACCAGGGCTATGCGGCGGTTAAGATATCCTGCGAGGCAAAAACTGAGGCGGG
GGGCGTGGTGGTACAGTTTACCATCCAGGAAGGTAAGCAGACTGTTGTCTCGCGGATACAGTTTAAGGGAAATAAGGCGT
TTACCGAGTCGGTGCTCAAGAAGGTGCTTTCCACGCAGGAGGCGCGTTTTTTGACCAGTGGGGTGTTCAAGGAGAATGCG
CTGGAAGCGGATAAGGCGGCAGTCCACTCATACTATGCAGAGAGGGGATACATTGACGCGCGGGTAGAAGGCGTGGCAAA
GACGGTTGATAAAAAAACTGACGCCAGTCGCAATCTGGTTACGCTTACGTACACTGTGGTGGAAGGTGAGCAGTACCGCT
ACGGCGGGGTTACCATTGTGGGTAACCAGATTTTTAGCACCGAGGAGCTGCAGGCAAAAATTAGGCTCAAGCGCGGGGCC
ATCATGAATATGGTGGCCTTTGAGCAGGGCTTTCAGGCGCTGGCGGATGCGTATTTTGAAAACGGATACACGTCAAATTA
CCTGAACAAAGAAGAACACCGGGACACGGCGGAGAAAACGCTTTCGTTTAAGATCACGGTGGTGGAGCGCGAGCGCAGCC
ACGTCGAGCACATTATCATTAAGGGAACGAAGAATACAAAAGACGAGGTTATCCTGCGTGAAATGCTGCTGAAACCGGGG
GATGTGTTCTCTAAGTCAAAGTTTACGGATAGCTTGCGCAATCTGTTCAACCTGCGCTATTTCTCGTCGCTGGTGCCGGA
TGTGCGGCCCGGCTCTGAGCAGGACCTGGTGGACATTATCCTGAATGTGGAGGAGCAGTCGACGGCAAACGTGCAGTTTG
GGGTGACGTTTTCTGGGGTGGGGGAGGCAGGCACGTTCCCGCTTTCGCTCTTTTGTCAGTGGGAAGAAAAGAATTTTTTG
GGAAAAGGGAATGAAATTTCAGTAAATGCAACCTTGGGGTCTGAGGCGCAGAGCCTGAAGCTCGGGTATGTGGAGCGCTG
GTTTCTGGGCTCTCCGCTGACGGTGGGCTTTGACTTTGAACTTACGCACAAAAATCTCTTTGTGTACCGCGCAGGTGCAA
AAGGCAACGGGCTGCCGCACCCGTACGTGAGCAAGGAGCACTGGGCTAATTCCCCTGGGCTGGCAGAATCGTTTCGCCTC
AAGTATTCGCGCTTTGAGTCCGCCATCGGCGCGCACACCGGGTACCAGTGGTATCCGCGCTATGCGGTCATTAGGGTGAA
CGGGGGGGTGGACTTTCGGGTTGTAAAGAATTTTTACGATAAGGATAACAATCAGCCCTTCGACCTGACCGTAAAAGAGC
AGCTGAACTGGACCAGTATCAATTCGTTTTGGACGAGCGTTTCGTTTGACGGGCGTGACTTTGCGTACGACCCGTCCAGC
GGCTGGTTTTTAGGACAGCGCTGTACGTTCAACGGGCTCGTTCCCTGTCTCGAAAAAGAGCATTCGTTTCGCTCCGACAC
CAAGGCCGAGTTCTACGTTACCCTGCTCAATTATCCGGTCTCTGCCGTGTGGAACTTAAAGTTTGTCTTGGCTTTCTACA
CCGGTGTGTCCGTTCAAACGTATTATGGACGGAGGAAAAGCGAAAACGGAAAGGGCAACGGGGTGCGGTCCGGCGCGCTG
GTAATAGACGGCGTGCTGGTAGGGCGCGGGTGGAGCGAAGACGCAAAGAAAAACACCGGAGACCTGCTGCTCCACCACTG
GATTGAGTTCCGCTGGCCGCTGGCGCACGGCATTGTGTCCTTTGACTTTTTCTTTGATGCGGCAATGGTGTACAACATCG
AAAGTCAGTCCCCAAACGGGTCATCGTCCGCCAGCAGCTCCAGCAGCAGCAGTAGTAGTAGCAGTAGCACCACCAGCTCT
GAAGGACTGTACAAAATGAGCTACGGTCCGGGGCTGCGCTTTACATTGCCGCAATTTCCGTTAAAATTGGCGTTCGCAAA
CACCTTCACGTCACCCGGCGGCATCCCAAAAACAAAGAAAGATTGGAATTTTGTGTTGTCGTTCACGGTAAATAATTTGT
AG
>TP0326_1_1_8_CZ
GTGGAGTTTTGCGTATTGAGGCTCAAGGCAGCTCGTAAGGAGAAAGGAATGCTCAAAAAAGCCAGTGCCTTCCTAATTGC
AAGTTGTTGTGTGATGTCGCTGGCGTGGGCACAGGCAAACGACAATTGGTACGAGGGAAAGCCTATCTCTGCGATTAGTT
TTGAGGGGCTCGAATATATTGCTCGCGGCCAGTTGGACACGATTTTTTCTCAATACAAGGGACAAAAGTGGACCTATGAG
CTGTACCTGGAGATACTGCAAAAGGTCTATGACCTTGAGTACTTTTCTGAAGTTTCGCCTAAGGCGGTGCCCACCGATCC
GGAGTATCAGTATGTGATGCTACAGTTCACGGTAAAGGAGCGTCCTTCGGTGAAGGGCATCAAGATGGTAGGGAACAGCC
AAATCCGCAGTGGGGACCTTTTGTCTAAAATCCTCCTGAAAAAGGGAGACATTTACAATGAAGTAAAGATGAAGGTGGAC
CAAGAGTCGCTCAGGCGTCATTACCTGGACCAGGGCTATGCGGCGGTTAAGATATCCTGCGAGGCAAAAACTGAGGCGGG
GGGCGTGGTGGTACAGTTTACCATCCAGGAAGGTAAGCAGACTGTTGTCTCGCGGATACAGTTTAAGGGAAATAAGGCGT
TTACCGAGTCGGTGCTCAAGAAGGTGCTTTCCACGCAGGAGGCGCGTTTTTTGACCAGTGGGGTGTTCAAGGAGAATGCG
CTGGAAGCGGATAAGGCGGCAGTCCACTCATACTATGCAGAGAGGGGATACATTGACGCGCGGGTAGAAGGCGTGGCAAA
GACGGTTGATAAAAAAACTGACGCCAGTCGCAATCTGGTTACGCTTACGTACACTGTGGTGGAAGGTGAGCAGTACCGCT
ACGGCGGGGTTACCATTGTGGGTAACCAGATTTTTAGCACCGAGGAGCTGCAGGCAAAAATTAGGCTCAAGCGCGGGGCC
ATCATGAATATGGTGGCCTTTGAGCAGGGCTTTCAGGCGCTGGCGGATGCGTATTTTGAAAACGGATACACGTCAAATTA
CCTGAACAAAGAAGAACACCGGGACACGGCGGAGAAAACGCTTTCGTTTAAGATCACGGTGGTGGAGCGCGAGCGCAGCC
ACGTCGAGCACATTATCATTAAGGGAACGAAGAATACAAAAGACGAGGTTATCCTGCGTGAAATGCTGCTGAAACCGGGG
GATGTGTTCTCTAAGTCAAAGTTTACGGATAGCTTGCGCAATCTGTTCAACCTGCGCTATTTCTCGTCGCTGGTGCCGGA
TGTGCGGCCCGGCTCTGAGCAGGACCTGGTGGACATTATCCTGAATGTGGAGGAGCAGTCGACGGCAAACGTGCAGTTTG
GGGTGACGTTTTCTGGGGTGGGGGAGGCAGGCACGTTCCCGCTTTCGCTCTTTTGTCAGTGGGAAGAAAAGAATTTTTTG
GGAAAAGGGAATGAAATTTCAGTAAATGCAACCTTGGGGTCTGAGGCGCAGAGCCTGAAGCTCGGGTATGTGGAGCGCTG
GTTTCTGGGCTCTCCGCTGACGGTGGGCTTTGACTTTGAACTTACGCACAAAAATCTCTTTGTGTACCGCGCAGGTGCAA
AAGGCAACGGGCTGCCGCACCCGTACGTGAGCAAGGAGCACTGGGCTAATTCCCCTGGGCTGGCAGAATCGTTTCGCCTC
AAGTATTCGCGCTTTGAGTCCGCCATCGGCGCGCACACCGGGTACCAGTGGTATCCGCGCTATGCGGTCATTAGGGTGAA
CGGGGGGGTGGACTTTCGGGTTGTAAAGAATTTTTACGATAAGGATAACAATCAGCCCTTCGACCTGACCGTAAAAGAGC
AGCTGAACTGGACCAGTATCAATTCGTTTTGGACGAGCGTTTCGTTTGACGGGCGTGACTTTGCGTACGACCCGTCCAGC
GGCTGGTTTTTAGGACAGCGCTGTACGTTCAACGGGCTCGTTCCCTGTCTCGAAAAAGAGCATTCGTTTCGCTCCGACAC
CAAGGCCGAGTTCTACGTTACCCTGCTCAATTATCCGGTCTCTGCCGTGTGGAACTTAAAGTTTGTCTTGGCTTTCTACA
CCGGTGTGTCCGTTCAAACGTATTATGGACGGAGGAAAAGCGAAAACGGAAAGGGCAACGGGGTGCGGTCCGGCGCGCTG
GTAATAGACGGCGTGCTGGTAGGGCGCGGGTGGAGCGAAGACGCAAAGAAAAACACCGGAGACCTGCTGCTCCACCACTG
GATTGAGTTCCGCTGGCCGCTGGCGCACGGCATTGTGTCCTTTGACTTTTTCTTTGATGCGGCAATGGTGTACAACATCG
AAAGTCAGTCCCCAAACGGGTCATCGTCCGCCAGCAGCTCCAGCAGCAGCAGTAGTAGTAGCAGTAGCACCACCAGCTCT
GAAGGACTGTACAAAATGAGCTACGGTCCGGGGCTGCGCTTTACATTGCCGCAATTTCCGTTAAAATTGGCGTTCGCAAA
CACCTTCACGTCACCCGGCGGCATCCCAAAAACAAAGAAAGATTGGAATTTTGTGTTGTCGTTCACGGTAAATAATTTGT
AG
>TP0326_1_1_3_SW
GTGGAGTTTTGCGTATTGAGGCTCAAGGCAGCTCGTAAGGAGAAAGGAATGCTCAAAAAAGCCAGTGCCTTCCTAATTGC
AAGTTGTTGTGTGATGTCGCTGGCGTGGGCACAGGCAAACGACAATTGGTACGAGGGAAAGCCTATCTCTGCGATTAGTT
TTGAGGGGCTCGAATATATTGCTCGCGGCCAGTTGGACACGATTTTTTCTCAATACAAGGGACAAAAGTGGACCTATGAG
CTGTACCTGGAGATACTGCAAAAGGTCTATGACCTTGAGTACTTTTCTGAAGTTTCGCCTAAGGCGGTGCCCACCGATCC
GGAGTATCAGTATGTGATGCTACAGTTCACGGTAAAGGAGCGTCCTTCGGTGAAGGGCATCAAGATGGTAGGGAACAGCC
AAATCCGCAGTGGGGACCTTTTGTCTAAAATCCTCCTGAAAAAGGGAGACATTTACAATGAAGTAAAGATGAAGGTGGAC
CAAGAGTCGCTCAGGCGTCATTACCTGGACCAGGGCTATGCGGCGGTTAAGATATCCTGCGAGGCAAAAACTGAGGCGGG
GGGCGTGGTGGTACAGTTTACCATCCAGGAAGGTAAGCAGACTGTTGTCTCGCGGATACAGTTTAAGGGAAATAAGGCGT
TTACCGAGTCGGTGCTCAAGAAGGTGCTTTCCACGCAGGAGGCGCGTTTTTTGACCAGTGGGGTGTTCAAGGAGAATGCG
CTGGAAGCGGATAAGGCGGCAGTCCACTCATACTATGCAGAGAGGGGATACATTGACGCGCGGGTAGAAGGCGTGGCAAA
GACGGTTGATAAAAAAACTGACGCCAGTCGCAATCTGGTTACGCTTACGTACACTGTGGTGGAAGGTGAGCAGTACCGCT
ACGGCGGGGTTACCATTGTGGGTAACCAGATTTTTAGCACCGAGGAGCTGCAGGCAAAAATTAGGCTCAAGCGCGGGGCC
ATCATGAATATGGTGGCCTTTGAGCAGGGCTTTCAGGCGCTGGCGGATGCGTATTTTGAAAACGGATACACGTCAAATTA
CCTGAACAAAGAAGAACACCGGGACACGGCGGAGAAAACGCTTTCGTTTAAGATCACGGTGGTGGAGCGCGAGCGCAGCC
ACGTCGAGCACATTATCATTAAGGGAACGAAGAATACAAAAGACGAGGTTATCCTGCGTGAAATGCTGCTGAAACCGGGG
GATGTGTTCTCTAAGTCAAAGTTTACGGATAGCTTGCGCAATCTGTTCAACCTGCGCTATTTCTCGTCGCTGGTGCCGGA
TGTGCGGCCCGGCTCTGAGCAGGACCTGGTGGACATTATCCTGAATGTGGAGGAGCAGTCGACGGCAAACGTGCAGTTTG
GGGTGACGTTTTCTGGGGTGGGGGAGGCAGGCACGTTCCCGCTTTCGCTCTTTTGTCAGTGGGAAGAAAAGAATTTTTTG
GGAAAAGGGAATGAAATTTCAGTAAATGCAACCTTGGGGTCTGAGGCGCAGAGCCTGAAGCTCGGGTATGTGGAGCGCTG
GTTTCTGGGCTCTCCGCTGACGGTGGGCTTTGACTTTGAACTTACGCACAAAAATCTCTTTGTGTACCGCGCAGGTGCAA
AAGGCAACGGGCTGCCGCACCCGTACGTGAGCAAGGAGCACTGGGCTAATTCCCCTGGGCTGGCAGAATCGTTTCGCCTC
AAGTATTCGCGCTTTGAGTCCGCCATCGGCGCGCACACCGGGTACCAGTGGTATCCGCGCTATGCGGTCATTAGGGTGAA
CGGGGGGGTGGACTTTCGGGTTGTAAAGAATTTTTACGATAAGGATAACAATCAGCCCTTCGACCTGACCGTAAAAGAGC
AGCTGAACTGGACCAGTATCAATTCGTTTTGGACGAGCGTTTCGTTTGACGGGCGTGACTTTGCGTACGACCCGTCCAGC
GGCTGGTTTTTAGGACAGCGCTGTACGTTCAACGGGCTCGTTCCCTGTCTCGAAAAAGAGCATTCGTTTCGCTCCGACAC
CAAGGCCGAGTTCTACGTTACCCTGCTCAATTATCCGGTCTCTGCCGTGTGGAACTTAAAGTTTGTCTTGGCTTTCTACA
CCGGTGTGTCCGTTCAAACGTATTATGGACGGAGGAAAAGCGAAAACGGAAAGGGCAACGGGGTGCGGTCCGGCGCGCTG
GTAATAGACGGCGTGCTGGTAGGGCGCGGGTGGAGCGAAGACGCAAAGAAAAACACCGGAGACCTGCTGCTCCACCACTG
GATTGAGTTCCGCTGGCCGCTGGCGCACGGCATTGTGTCCTTTGACTTTTTCTTTGATGCGGCAATGGTGTACAACATCG
AAAGTCAGTCCCCAAACGGGTCATCGTCCGCCAGCAGCTCCAGCAGCAGCAGTAGTAGTAGCAGTAGCACCACCAGCTCT
GAAGGACTGTACAAAATGAGCTACGGTCCGGGGCTGCGCTTTACATTGCCGCAATTTCCGTTAAAATTGGCGTTCGCAAA
CACCTTCACGTCACCCGGCGGCATCCCAAAAACAAAGAAAGATTGGAATTTTGTGTTGTCGTTCACGGTAAATAATTTGT
AG
>TP0326_1_44_1_NL
GTGGAGTTTTGCGTATTGAGGCTCAAGGCAGCTCGTAAGGAGAAAGGAATGCTCAAAAAAGCCAGTGCCTTCCTAATTGC
AAGTTGTTGTGTGATGTCGCTGGCGTGGGCACAGGCAAACGACAATTGGTACGAGGGAAAGCCTATCTCTGCGATTAGTT
TTGAGGGGCTCGAATATATTGCTCGCGGCCAGTTGGACACGATTTTTTCTCAATACAAGGGACAAAAGTGGACCTATGAG
CTGTACCTGGAGATACTGCAAAAGGTCTATGACCTTGAGTACTTTTCTGAAGTTTCGCCTAAGGCGGTGCCCACCGATCC
GGAGTATCAGTATGTGATGCTACAGTTCACGGTAAAGGAGCGTCCTTCGGTGAAGGGCATCAAGATGGTAGGGAACAGCC
AAATCCGCAGTGGGGACCTTTTGTCTAAAATCCTCCTGAAAAAGGGAGACATTTACAATGAAGTAAAGATGAAGGTGGAC
CAAGAGTCGCTCAGGCGTCATTACCTGGACCAGGGCTATGCGGCGGTTAAGATATCCTGCGAGGCAAAAACTGAGGCGGG
GGGCGTGGTGGTACAGTTTACCATCCAGGAAGGTAAGCAGACTGTTGTCTCGCGGATACAGTTTAAGGGAAATAAGGCGT
TTACCGAGTCGGTGCTCAAGAAGGTGCTTTCCACGCAGGAGGCGCGTTTTTTGACCAGTGGGGTGTTCAAGGAGAATGCG
CTGGAAGCGGATAAGGCGGCAGTCCACTCATACTATGCAGAGAGGGGATACATTGACGCGCGGGTAGAAGGCGTGGCAAA
GACGGTTGATAAAAAAACTGACGCCAGTCGCAATCTGGTTACGCTTACGTACACTGTGGTGGAAGGTGAGCAGTACCGCT
ACGGCGGGGTTACCATTGTGGGTAACCAGATTTTTAGCACCGAGGAGCTGCAGGCAAAAATTAGGCTCAAGCGCGGGGCC
ATCATGAATATGGTGGCCTTTGAGCAGGGCTTTCAGGCGCTGGCGGATGCGTATTTTGAAAACGGATACACGTCAAATTA
CCTGAACAAAGAAGAACACCGGGACACGGCGGAGAAAACGCTTTCGTTTAAGATCACGGTGGTGGAGCGCGAGCGCAGCC
ACGTCGAGCACATTATCATTAAGGGAACGAAGAATACAAAAGACGAGGTTATCCTGCGTGAAATGCTGCTGAAACCGGGG
GATGTGTTCTCTAAGTCAAAGTTTACGGATAGCTTGCGCAATCTGTTCAACCTGCGCTATTTCTCGTCGCTGGTGCCGGA
TGTGCGGCCCGGCTCTGAGCAGGACCTGGTGGACATTATCCTGAATGTGGAGGAGCAGTCGACGGCAAACGTGCAGTTTG
GGGTGACGTTTTCTGGGGTGGGGGAGGCAGGCACGTTCCCGCTTTCGCTCTTTTGTCAGTGGGAAGAAAAGAATTTTTTG
GGAAAAGGGAATGAAATTTCAGTAAATGCAACCTTGGGGTCTGAGGCGCAGAGCCTGAAGCTCGGGTATGTGGAGCGCTG
GTTTCTGGGCTCTCCGCTGACGGTGGGCTTTGACTTTGAACTTACGCACAAAAATCTCTTTGTGTACCGCGCAGGTGCAA
AAGGCAACGGGCTGCCGCACCCGTACGTGAGCAAGGAGCACTGGGCTAATTCCCCTGGGCTGGCAGAATCGTTTCGCCTC
AAGTATTCGCGCTTTGAGTCCGCCATCGGCGCGCACACCGGGTACCAGTGGTATCCGCGCTATGCGGTCATTAGGGTGAA
CGGGGGGGTGGACTTTCGGGTTGTAAAGAATTTTTACGATAAGGATAACAATCAGCCCTTCGACCTGACCGTAAAAGAGC
AGCTGAACTGGACCAGTATCAATTCGTTTTGGACGAGCGTTTCGTTTGACGGGCGTGACTTTGCGTACGACCCGTCCAGC
GGCTGGTTTTTAGGACAGCGCTGTACGTTCAACGGGCTCGTTCCCTGTCTCGAAAAAGAGCATTCGTTTCGCTCCGACAC
CAAGGCCGAGTTCTACGTTACCCTGCTCAATTATCCGGTCTCTGCCGTGTGGAACTTAAAGTTTGTCTTGGCTTTCTACA
CCGGTGTGTCCGTTCAAACGTATTATGGACGGAGGAAAAGCGAAAACGGAAAGGGCAACGGGGTGCGGTCCGGCGCGCTG
GTAATAGACGGCGTGCTGGTAGGGCGCGGGTGGAGCGAAGACGCAAAGAAAAACACCGGAGACCTGCTGCTCCACCACTG
GATTGAGTTCCGCTGGCCGCTGGCGCACGGCATTGTGTCCTTTGACTTTTTCTTTGATGCGGCAATGGTGTACAACATCG
AAAGTCAGTCCCCAAACGGGTCATCGTCCGCCAGCAGCTCCAGCAGCAGCAGTAGTAGTAGCAGTAGCACCACCAGCTCT
GAAGGACTGTACAAAATGAGCTACGGTCCGGGGCTGCGCTTTACATTGCCGCAATTTCCGTTAAAATTGGCGTTCGCAAA
CACCTTCACGTCACCCGGCGGCATCCCAAAAACAAAGAAAGATTGGAATTTTGTGTTGTCGTTCACGGTAAATAATTTGT
AG
>TP0326_9_7_3_NL
GTGGAGTTTTGCGTATTGAGGCTCAAGGCAGCTCGTAAGGAGAAAGGAATGCTCAAAAAAGCCAGTGCCTTCCTAATTGC
AAGTTGTTGTGTGATGTCGCTGGCGTGGGCACAGGCAAACGACAATTGGTACGAGGGAAAGCCTATCTCTGCGATTAGTT
TTGAGGGGCTCGAATATATTGCTCGCGGCCAGTTGGACACGATTTTTTCTCAATACAAGGGACAAAAGTGGACCTATGAG
CTGTACCTGGAGATACTGCAAAAGGTCTATGACCTTGAGTACTTTTCTGAAGTTTCGCCTAAGGCGGTGCCCACCGATCC
GGAGTATCAGTATGTGATGCTACAGTTCACGGTAAAGGAGCGTCCTTCGGTGAAGGGCATCAAGATGGTAGGGAACAGCC
AAATCCGCAGTGGGGACCTTTTGTCTAAAATCCTCCTGAAAAAGGGAGACATTTACAATGAAGTAAAGATGAAGGTGGAC
CAAGAGTCGCTCAGGCGTCATTACCTGGACCAGGGCTATGCGGCGGTTAAGATATCCTGCGAGGCAAAAACTGAGGCGGG
GGGCGTGGTGGTACAGTTTACCATCCAGGAAGGTAAGCAGACTGTTGTCTCGCGGATACAGTTTAAGGGAAATAAGGCGT
TTACCGAGTCGGTGCTCAAGAAGGTGCTTTCCACGCAGGAGGCGCGTTTTTTGACCAGTGGGGTGTTCAAGGAGAATGCG
CTGGAAGCGGATAAGGCGGCAGTCCACTCATACTATGCAGAGAGGGGATACATTGACGCGCGGGTAGAAGGCGTGGCAAA
GACGGTTGATAAAAAAACTGACGCCAGTCGCAATCTGGTTACGCTTACGTACACTGTGGTGGAAGGTGAGCAGTACCGCT
ACGGCGGGGTTACCATTGTGGGTAACCAGATTTTTAGCACCGAGGAGCTGCAGGCAAAAATTAGGCTCAAGCGCGGGGCC
ATCATGAATATGGTGGCCTTTGAGCAGGGCTTTCAGGCGCTGGCGGATGCGTATTTTGAAAACGGATACACGTCAAATTA
CCTGAACAAAGAAGAACACCGGGACACGGCGGAGAAAACGCTTTCGTTTAAGATCACGGTGGTGGAGCGCGAGCGCAGCC
ACGTCGAGCACATTATCATTAAGGGAACGAAGAATACAAAAGACGAGGTTATCCTGCGTGAAATGCTGCTGAAACCGGGG
GATGTGTTCTCTAAGTCAAAGTTTACGGATAGCTTGCGCAATCTGTTCAACCTGCGCTATTTCTCGTCGCTGGTGCCGGA
TGTGCGGCCCGGCTCTGAGCAGGACCTGGTGGACATTATCCTGAATGTGGAGGAGCAGTCGACGGCAAACGTGCAGTTTG
GGGTGACGTTTTCTGGGGTGGGGGAGGCAGGCACGTTCCCGCTTTCGCTCTTTTGTCAGTGGGAAGAAAAGAATTTTTTG
GGAAAAGGGAATGAAATTTCAGTAAATGCAACCTTGGGGTCTGAGGCGCAGAGCCTGAAGCTCGGGTATGTGGAGCGCTG
GTTTCTGGGCTCTCCGCTGACGGTGGGCTTTGACTTTGAACTTACGCACAAAAATCTCTTTGTGTACCGCGCGGGTTCAT
ACGGCAACGGGCTGCCGCACCCGTACACGAGCAGGGAGCAGTGGGCTAGTTCCCCTGGGCTGGCAGAATCGTTTCGCCTC
AAGTATTCGCGCTTTGAGTCCGCCATCGGCGCGCACACCGGGTACCAGTGGTATCCGCGCTATGCGGTCATTAGGGTGAA
CGGGGGGGTGGACTTTCGGGTTGTAAAGAATTTTTACGATAAGGATAACAATCAGCCCTTCGACCTGACCGTAAAAGAGC
AGCTGAACTGGACCAGTATCAATTCGTTTTGGACGAGCGTTTCGTTTGACGGGCGTGACTTTGCGTACGACCCGTCCAGC
GGCTGGTTTTTAGGACAGCGCTGTACGTTCAACGGGCTCGTTCCCTTTCTCGAAAAAGAGCATTCGTTTCGCTCCGACAC
CAAGGCCGAGTTCTACGTTACCCTGCTCAATTATCCGGTCTCTGCCGTGTGGAACTTAAAGTTTGTCTTGGCTTTCTACA
CCGGTGTGTCCGTTCAAACGTATTATGGACGGAGGAAAAGCGAAAACGGAAAGGGCAACGGGGTGCGGTCCGGCGCGCTG
GTAATAGACGGCGTGCTGGTAGGGCGCGGGTGGAGCGAAGACGCAAAGAAAAACACCGGAGACCTGCTGCTCCACCACTG
GATTGAGTTCCGCTGGCCGCTGGCGCACGGCATTGTGTCCTTTGACTTTTTCTTTGATGCGGCAATGGTGTACAACATCG
AAAGTCAGTCCCCAAACGGGTCATCGTCCGCCAGCAGCTCCAGCAGCAGCAGTAGTAGTAGCAGTAGTAGTAGCAGTAGT
AGTAGCAGCTCTGAAGGACTGTACAAAATGAGCTACGGTCCGGGGCTGCGCTTTACATTGCCGCAATTTCCGTTAAAATT
GGCGTTCGCAAACACCTTCACGTCACCCGGCGGCATCCCAAAAACAAAGAAAAATTGGAATTTTGTGTTGTCGTTCACGG
TAAATAATTTGTAG
>TP0326_6_26_1_CZ
GTGGAGTTTTGCGTATTGAGGCTCAAGGCAGCTCGTAAGGAGAAAGGAATGCTCAAAAAAGCCAGTGCCTTCCTAATTGC
AAGTTGTTGTGTGATGTCGCTGGCGTGGGCACAGGCAAACGACAATTGGTACGAGGGAAAGCCTATCTCTGCGATTAGTT
TTGAGGGGCTCGAATATATTGCTCGCGGCCAGTTGGACACGATTTTTTCTCAATACAAGGGACAAAAGTGGACCTATGAG
CTGTACCTGGAGATACTGCAAAAGGTCTATGACCTTGAGTACTTTTCTGAAGTTTCGCCTAAGGCGGTGCCCACCGATCC
GGAGTATCAGTATGTGATGCTACAGTTCACGGTAAAGGAGCGTCCTTCGGTGAAGGGCATCAAGATGGTAGGGAACAGCC
AAATCCGCAGTGGGGACCTTTTGTCTAAAATCCTCCTGAAAAAGGGAGACATTTACAATGAAGTAAAGATGAAGGTGGAC
CAAGAGTCGCTCAGGCGTCATTACCTGGACCAGGGCTATGCGGCGGTTAAGATATCCTGCGAGGCAAAAACTGAGGCGGG
GGGCGTGGTGGTACAGTTTACCATCCAGGAAGGTAAGCAGACTGTTGTCTCGCGGATACAGTTTAAGGGAAATAAGGCGT
TTACCGAGTCGGTGCTCAAGAAGGTGCTTTCCACGCAGGAGGCGCGTTTTTTGACCAGTGGGGTGTTCAAGGAGAATGCG
CTGGAAGCGGATAAGGCGGCAGTCCACTCATACTATGCAGAGAGGGGATACATTGACGCGCGGGTAGAAGGCGTGGCAAA
GACGGTTGATAAAAAAACTGACGCCAGTCGCAATCTGGTTACGCTTACGTACACTGTGGTGGAAGGTGAGCAGTACCGCT
ACGGCGGGGTTACCATTGTGGGTAACCAGATTTTTAGCACCGAGGAGCTGCAGGCAAAAATTAGGCTCAAGCGCGGGGCC
ATCATGAATATGGTGGCCTTTGAGCAGGGCTTTCAGGCGCTGGCGGATGCGTATTTTGAAAACGGATACACGTCAAATTA
CCTGAACAAAGAAGAACACCGGGACACGGCGGAGAAAACGCTTTCGTTTAAGATCACGGTGGTGGAGCGCGAGCGCAGCC
ACGTCGAGCACATTATCATTAAGGGAACGAAGAATACAAAAGACGAGGTTATCCTGCGTGAAATGCTGCTGAAACCGGGG
GATGTGTTCTCTAAGTCAAAGTTTACGGATAGCTTGCGCAATCTGTTCAACCTGCGCTATTTCTCGTCGCTGGTGCCGGA
TGTGCGGCCCGGCTCTGAGCAGGACCTGGTGGACATTATCCTGAATGTGGAGGAGCAGTCGACGGCAAACGTGCAGTTTG
GGGTGACGTTTTCTGGGGTGGGGGAGGCAGGCACGTTCCCGCTTTCGCTCTTTTGTCAGTGGGAAGAAAAGAATTTTTTG
GGAAAAGGGAATGAAATTTCAGTAAATGCAACCTTGGGGTCTGAGGCGCAGAGCCTGAAGCTCGGGTATGTGGAGCGCTG
GTTTCTGGGCTCTCCGCTGACGGTGGGCTTTGACTTTGAACTTACGCACAAAAATCTCTTTGTGTACCGCGCAGGTGCAA
AAGGCAACGGGCTGCCGCACCCGTACGTGAGCAAGGAGCACTGGGCTAATTCCCCTGGGCTGGCAGAATCGTTTCGCCTC
AAGTATTCGCGCTTTGAGTCCGCCATCGGCGCGCACACCGGGTACCAGTGGTATCCGCGCTATGCGGTCATTAGGGTGAA
CGGGGGGGTGGACTTTCGGGTTGTAAAGAATTTTTACGATAAGGATAACAATCAGCCCTTCGACCTGACCGTAAAAGAGC
AGCTGAACTGGACCAGTATCAATTCGTTTTGGACGAGCGTTTCGTTTGACGGGCGTGACTTTGCGTACGACCCGTCCAGC
GGCTGGTTTTTAGGACAGCGCTGTACGTTCAACGGGCTCGTTCCCTGTCTCGAAAAAGAGCATTCGTTTCGCTCCGACAC
CAAGGCCGAGTTCTACGTTACCCTGCTCAATTATCCGGTCTCTGCCGTGTGGAACTTAAAGTTTGTCTTGGCTTTCTACA
CCGGTGTGTCCGTTCAAACGTATTATGGACGGAGGAAAAGCGAAAACGGAAAGGGCAACGGGGTGCGGTCCGGCGCGCTG
GTAATAGACGGCGTGCTGGTAGGGCGCGGGTGGAGCGAAGACGCAAAGAAAAACACCGGAGACCTGCTGCTCCACCACTG
GATTGAGTTCCGCTGGCCGCTGGCGCACGGCATTGTGTCCTTTGACTTTTTCTTTGATGCGGCAATGGTGTACAACATCG
AAAGTCAGTCCCCAAACGGGTCATCGTCCGCCAGCAGCTCCAGCAGCAGCAGTAGTAGTAGCAGTAGCACCACCAGCTCT
GAAGGACTGTACAAAATGAGCTACGGTCCGGGGCTGCGCTTTACATTGCCGCAATTTCCGTTAAAATTGGCGTTCGCAAA
CACCTTCACGTCACCCGGCGGCATCCCAAAAACAAAGAAAGATTGGAATTTTGTGTTGTCGTTCACGGTAAATAATTTGT
AG
>TP0326_1_46_3_NL
GTGGAGTTTTGCGTATTGAGGCTCAAGGCAGCTCGTAAGGAGAAAGGAATGCTCAAAAAAGCCAGTGCCTTCCTAATTGC
AAGTTGTTGTGTGATGTCGCTGGCGTGGGCACAGGCAAACGACAATTGGTACGAGGGAAAGCCTATCTCTGCGATTAGTT
TTGAGGGGCTCGAATATATTGCTCGCGGCCAGTTGGACACGATTTTTTCTCAATACAAGGGACAAAAGTGGACCTATGAG
CTGTACCTGGAGATACTGCAAAAGGTCTATGACCTTGAGTACTTTTCTGAAGTTTCGCCTAAGGCGGTGCCCACCGATCC
GGAGTATCAGTATGTGATGCTACAGTTCACGGTAAAGGAGCGTCCTTCGGTGAAGGGCATCAAGATGGTAGGGAACAGCC
AAATCCGCAGTGGGGACCTTTTGTCTAAAATCCTCCTGAAAAAGGGAGACATTTACAATGAAGTAAAGATGAAGGTGGAC
CAAGAGTCGCTCAGGCGTCATTACCTGGACCAGGGCTATGCGGCGGTTAAGATATCCTGCGAGGCAAAAACTGAGGCGGG
GGGCGTGGTGGTACAGTTTACCATCCAGGAAGGTAAGCAGACTGTTGTCTCGCGGATACAGTTTAAGGGAAATAAGGCGT
TTACCGAGTCGGTGCTCAAGAAGGTGCTTTCCACGCAGGAGGCGCGTTTTTTGACCAGTGGGGTGTTCAAGGAGAATGCG
CTGGAAGCGGATAAGGCGGCAGTCCACTCATACTATGCAGAGAGGGGATACATTGACGCGCGGGTAGAAGGCGTGGCAAA
GACGGTTGATAAAAAAACTGACGCCAGTCGCAATCTGGTTACGCTTACGTACACTGTGGTGGAAGGTGAGCAGTACCGCT
ACGGCGGGGTTACCATTGTGGGTAACCAGATTTTTAGCACCGAGGAGCTGCAGGCAAAAATTAGGCTCAAGCGCGGGGCC
ATCATGAATATGGTGGCCTTTGAGCAGGGCTTTCAGGCGCTGGCGGATGCGTATTTTGAAAACGGATACACGTCAAATTA
CCTGAACAAAGAAGAACACCGGGACACGGCGGAGAAAACGCTTTCGTTTAAGATCACGGTGGTGGAGCGCGAGCGCAGCC
ACGTCGAGCACATTATCATTAAGGGAACGAAGAATACAAAAGACGAGGTTATCCTGCGTGAAATGCTGCTGAAACCGGGG
GATGTGTTCTCTAAGTCAAAGTTTACGGATAGCTTGCGCAATCTGTTCAACCTGCGCTATTTCTCGTCGCTGGTGCCGGA
TGTGCGGCCCGGCTCTGAGCAGGACCTGGTGGACATTATCCTGAATGTGGAGGAGCAGTCGACGGCAAACGTGCAGTTTG
GGGTGACGTTTTCTGGGGTGGGGGAGGCAGGCACGTTCCCGCTTTCGCTCTTTTGTCAGTGGGAAGAAAAGAATTTTTTG
GGAAAAGGGAATGAAATTTCAGTAAATGCAACCTTGGGGTCTGAGGCGCAGAGCCTGAAGCTCGGGTATGTGGAGCGCTG
GTTTCTGGGCTCTCCGCTGACGGTGGGCTTTGACTTTGAACTTACGCACAAAAATCTCTTTGTGTACCGCGCGGGTTCAT
ACGGCAACGGGCTGCCGCACCCGTACACGAGCAGGGAGCAGTGGGCTAGTTCCCCTGGGCTGGCAGAATCGTTTCGCCTC
AAGTATTCGCGCTTTGAGTCCGCCATCGGCGCGCACACCGGGTACCAGTGGTATCCGCGCTATGCGGTCATTAGGGTGAA
CGGGGGGGTGGACTTTCGGGTTGTAAAGAATTTTTACGATAAGGATAACAATCAGCCCTTCGACCAGACCGTAAAAGAGC
AGCTGAACTGGACCAGTATCAATTCGTTTTGGACGAGCGTTTCGTTTGACGGGCGTGACTTTGCGTACGACCCGTCCAGC
GGCTGGTTTTTAGGACAGCGCTGTACGTTCAACGGGCTCGTTCCCTGTCTCGAAAAAGAGCATTCGTTTCGCTCCGACAC
CAAGGCCGAGTTCTACGTTACCCTGCTCAATTATCCGGTCTCTGCCGTGTGGAACTTAAAGTTTGTCTTGGCTTTCTACA
CCGGTGTGTCCGTTCAAACGTATTATGGACGGAGGAAAAGCGAAAACGGAAAGGGCAACGGGGTGCGGTCCGGCGCGCTG
GTAATAGACGGCGTGCTGGTAGGGCGCGGGTGGAGCGAAGACGCAAAGAAAAACACCGGAGACCTGCTGCTCCACCACTG
GATTGAGTTCCGCTGGCCGCTGGCGCACGGCATTGTGTCCTTTGACTTTTTCTTTGATGCGGCAATGGTGTACAACATCG
AAAGTCAGTCCCCAAACGGGTCATCGTCCGCCAGCAGCTCCAGCAGCAGCAGCAGTAGTAGCACTGAAGGACTGTACAAA
ATGAGCTACGGTCCGGGGCTGCGCTTTACATTGCCGCAATTTCCGTTAAAATTGGCGTTCGCAAACACCTTCACGTCAGC
CGGCGGCATCCCAAAAACAAAGAAAAATTGGAATTTTGTGTTGTCGTTCACGGTAAATAATTTGTAG
>TP0326_1_1_1_CZ
GTGGAGTTTTGCGTATTGAGGCTCAAGGCAGCTCGTAAGGAGAAAGGAATGCTCAAAAAAGCCAGTGCCTTCCTAATTGC
AAGTTGTTGTGTGATGTCGCTGGCGTGGGCACAGGCAAACGACAATTGGTACGAGGGAAAGCCTATCTCTGCGATTAGTT
TTGAGGGGCTCGAATATATTGCTCGCGGCCAGTTGGACACGATTTTTTCTCAATACAAGGGACAAAAGTGGACCTATGAG
CTGTACCTGGAGATACTGCAAAAGGTCTATGACCTTGAGTACTTTTCTGAAGTTTCGCCTAAGGCGGTGCCCACCGATCC
GGAGTATCAGTATGTGATGCTACAGTTCACGGTAAAGGAGCGTCCTTCGGTGAAGGGCATCAAGATGGTAGGGAACAGCC
AAATCCGCAGTGGGGACCTTTTGTCTAAAATCCTCCTGAAAAAGGGAGACATTTACAATGAAGTAAAGATGAAGGTGGAC
CAAGAGTCGCTCAGGCGTCATTACCTGGACCAGGGCTATGCGGCGGTTAAGATATCCTGCGAGGCAAAAACTGAGGCGGG
GGGCGTGGTGGTACAGTTTACCATCCAGGAAGGTAAGCAGACTGTTGTCTCGCGGATACAGTTTAAGGGAAATAAGGCGT
TTACCGAGTCGGTGCTCAAGAAGGTGCTTTCCACGCAGGAGGCGCGTTTTTTGACCAGTGGGGTGTTCAAGGAGAATGCG
CTGGAAGCGGATAAGGCGGCAGTCCACTCATACTATGCAGAGAGGGGATACATTGACGCGCGGGTAGAAGGCGTGGCAAA
GACGGTTGATAAAAAAACTGACGCCAGTCGCAATCTGGTTACGCTTACGTACACTGTGGTGGAAGGTGAGCAGTACCGCT
ACGGCGGGGTTACCATTGTGGGTAACCAGATTTTTAGCACCGAGGAGCTGCAGGCAAAAATTAGGCTCAAGCGCGGGGCC
ATCATGAATATGGTGGCCTTTGAGCAGGGCTTTCAGGCGCTGGCGGATGCGTATTTTGAAAACGGATACACGTCAAATTA
CCTGAACAAAGAAGAACACCGGGACACGGCGGAGAAAACGCTTTCGTTTAAGATCACGGTGGTGGAGCGCGAGCGCAGCC
ACGTCGAGCACATTATCATTAAGGGAACGAAGAATACAAAAGACGAGGTTATCCTGCGTGAAATGCTGCTGAAACCGGGG
GATGTGTTCTCTAAGTCAAAGTTTACGGATAGCTTGCGCAATCTGTTCAACCTGCGCTATTTCTCGTCGCTGGTGCCGGA
TGTGCGGCCCGGCTCTGAGCAGGACCTGGTGGACATTATCCTGAATGTGGAGGAGCAGTCGACGGCAAACGTGCAGTTTG
GGGTGACGTTTTCTGGGGTGGGGGAGGCAGGCACGTTCCCGCTTTCGCTCTTTTGTCAGTGGGAAGAAAAGAATTTTTTG
GGAAAAGGGAATGAAATTTCAGTAAATGCAACCTTGGGGTCTGAGGCGCAGAGCCTGAAGCTCGGGTATGTGGAGCGCTG
GTTTCTGGGCTCTCCGCTGACGGTGGGCTTTGACTTTGAACTTACGCACAAAAATCTCTTTGTGTACCGCGCAGGTGCAA
AAGGCAACGGGCTGCCGCACCCGTACGTGAGCAAGGAGCACTGGGCTAATTCCCCTGGGCTGGCAGAATCGTTTCGCCTC
AAGTATTCGCGCTTTGAGTCCGCCATCGGCGCGCACACCGGGTACCAGTGGTATCCGCGCTATGCGGTCATTAGGGTGAA
CGGGGGGGTGGACTTTCGGGTTGTAAAGAATTTTTACGATAAGGATAACAATCAGCCCTTCGACCTGACCGTAAAAGAGC
AGCTGAACTGGACCAGTATCAATTCGTTTTGGACGAGCGTTTCGTTTGACGGGCGTGACTTTGCGTACGACCCGTCCAGC
GGCTGGTTTTTAGGACAGCGCTGTACGTTCAACGGGCTCGTTCCCTGTCTCGAAAAAGAGCATTCGTTTCGCTCCGACAC
CAAGGCCGAGTTCTACGTTACCCTGCTCAATTATCCGGTCTCTGCCGTGTGGAACTTAAAGTTTGTCTTGGCTTTCTACA
CCGGTGTGTCCGTTCAAACGTATTATGGACGGAGGAAAAGCGAAAACGGAAAGGGCAACGGGGTGCGGTCCGGCGCGCTG
GTAATAGACGGCGTGCTGGTAGGGCGCGGGTGGAGCGAAGACGCAAAGAAAAACACCGGAGACCTGCTGCTCCACCACTG
GATTGAGTTCCGCTGGCCGCTGGCGCACGGCATTGTGTCCTTTGACTTTTTCTTTGATGCGGCAATGGTGTACAACATCG
AAAGTCAGTCCCCAAACGGGTCATCGTCCGCCAGCAGCTCCAGCAGCAGCAGTAGTAGTAGCAGTAGCACCACCAGCTCT
GAAGGACTGTACAAAATGAGCTACGGTCCGGGGCTGCGCTTTACATTGCCGCAATTTCCGTTAAAATTGGCGTTCGCAAA
CACCTTCACGTCACCCGGCGGCATCCCAAAAACAAAGAAAGATTGGAATTTTGTGTTGTCGTTCACGGTAAATAATTTGT
AG
>TP0326_1_1_1_NL
GTGGAGTTTTGCGTATTGAGGCTCAAGGCAGCTCGTAAGGAGAAAGGAATGCTCAAAAAAGCCAGTGCCTTCCTAATTGC
AAGTTGTTGTGTGATGTCGCTGGCGTGGGCACAGGCAAACGACAATTGGTACGAGGGAAAGCCTATCTCTGCGATTAGTT
TTGAGGGGCTCGAATATATTGCTCGCGGCCAGTTGGACACGATTTTTTCTCAATACAAGGGACAAAAGTGGACCTATGAG
CTGTACCTGGAGATACTGCAAAAGGTCTATGACCTTGAGTACTTTTCTGAAGTTTCGCCTAAGGCGGTGCCCACCGATCC
GGAGTATCAGTATGTGATGCTACAGTTCACGGTAAAGGAGCGTCCTTCGGTGAAGGGCATCAAGATGGTAGGGAACAGCC
AAATCCGCAGTGGGGACCTTTTGTCTAAAATCCTCCTGAAAAAGGGAGACATTTACAATGAAGTAAAGATGAAGGTGGAC
CAAGAGTCGCTCAGGCGTCATTACCTGGACCAGGGCTATGCGGCGGTTAAGATATCCTGCGAGGCAAAAACTGAGGCGGG
GGGCGTGGTGGTACAGTTTACCATCCAGGAAGGTAAGCAGACTGTTGTCTCGCGGATACAGTTTAAGGGAAATAAGGCGT
TTACCGAGTCGGTGCTCAAGAAGGTGCTTTCCACGCAGGAGGCGCGTTTTTTGACCAGTGGGGTGTTCAAGGAGAATGCG
CTGGAAGCGGATAAGGCGGCAGTCCACTCATACTATGCAGAGAGGGGATACATTGACGCGCGGGTAGAAGGCGTGGCAAA
GACGGTTGATAAAAAAACTGACGCCAGTCGCAATCTGGTTACGCTTACGTACACTGTGGTGGAAGGTGAGCAGTACCGCT
ACGGCGGGGTTACCATTGTGGGTAACCAGATTTTTAGCACCGAGGAGCTGCAGGCAAAAATTAGGCTCAAGCGCGGGGCC
ATCATGAATATGGTGGCCTTTGAGCAGGGCTTTCAGGCGCTGGCGGATGCGTATTTTGAAAACGGATACACGTCAAATTA
CCTGAACAAAGAAGAACACCGGGACACGGCGGAGAAAACGCTTTCGTTTAAGATCACGGTGGTGGAGCGCGAGCGCAGCC
ACGTCGAGCACATTATCATTAAGGGAACGAAGAATACAAAAGACGAGGTTATCCTGCGTGAAATGCTGCTGAAACCGGGG
GATGTGTTCTCTAAGTCAAAGTTTACGGATAGCTTGCGCAATCTGTTCAACCTGCGCTATTTCTCGTCGCTGGTGCCGGA
TGTGCGGCCCGGCTCTGAGCAGGACCTGGTGGACATTATCCTGAATGTGGAGGAGCAGTCGACGGCAAACGTGCAGTTTG
GGGTGACGTTTTCTGGGGTGGGGGAGGCAGGCACGTTCCCGCTTTCGCTCTTTTGTCAGTGGGAAGAAAAGAATTTTTTG
GGAAAAGGGAATGAAATTTCAGTAAATGCAACCTTGGGGTCTGAGGCGCAGAGCCTGAAGCTCGGGTATGTGGAGCGCTG
GTTTCTGGGCTCTCCGCTGACGGTGGGCTTTGACTTTGAACTTACGCACAAAAATCTCTTTGTGTACCGCGCAGGTGCAA
AAGGCAACGGGCTGCCGCACCCGTACGTGAGCAAGGAGCACTGGGCTAATTCCCCTGGGCTGGCAGAATCGTTTCGCCTC
AAGTATTCGCGCTTTGAGTCCGCCATCGGCGCGCACACCGGGTACCAGTGGTATCCGCGCTATGCGGTCATTAGGGTGAA
CGGGGGGGTGGACTTTCGGGTTGTAAAGAATTTTTACGATAAGGATAACAATCAGCCCTTCGACCTGACCGTAAAAGAGC
AGCTGAACTGGACCAGTATCAATTCGTTTTGGACGAGCGTTTCGTTTGACGGGCGTGACTTTGCGTACGACCCGTCCAGC
GGCTGGTTTTTAGGACAGCGCTGTACGTTCAACGGGCTCGTTCCCTGTCTCGAAAAAGAGCATTCGTTTCGCTCCGACAC
CAAGGCCGAGTTCTACGTTACCCTGCTCAATTATCCGGTCTCTGCCGTGTGGAACTTAAAGTTTGTCTTGGCTTTCTACA
CCGGTGTGTCCGTTCAAACGTATTATGGACGGAGGAAAAGCGAAAACGGAAAGGGCAACGGGGTGCGGTCCGGCGCGCTG
GTAATAGACGGCGTGCTGGTAGGGCGCGGGTGGAGCGAAGACGCAAAGAAAAACACCGGAGACCTGCTGCTCCACCACTG
GATTGAGTTCCGCTGGCCGCTGGCGCACGGCATTGTGTCCTTTGACTTTTTCTTTGATGCGGCAATGGTGTACAACATCG
AAAGTCAGTCCCCAAACGGGTCATCGTCCGCCAGCAGCTCCAGCAGCAGCAGTAGTAGTAGCAGTAGCACCACCAGCTCT
GAAGGACTGTACAAAATGAGCTACGGTCCGGGGCTGCGCTTTACATTGCCGCAATTTCCGTTAAAATTGGCGTTCGCAAA
CACCTTCACGTCACCCGGCGGCATCCCAAAAACAAAGAAAGATTGGAATTTTGTGTTGTCGTTCACGGTAAATAATTTGT
AG
>TP0326_1_1_10_C
GTGGAGTTTTGCGTATTGAGGCTCAAGGCAGCTCGTAAGGAGAAAGGAATGCTCAAAAAAGCCAGTGCCTTCCTAATTGC
AAGTTGTTGTGTGATGTCGCTGGCGTGGGCACAGGCAAACGACAATTGGTACGAGGGAAAGCCTATCTCTGCGATTAGTT
TTGAGGGGCTCGAATATATTGCTCGCGGCCAGTTGGACACGATTTTTTCTCAATACAAGGGACAAAAGTGGACCTATGAG
CTGTACCTGGAGATACTGCAAAAGGTCTATGACCTTGAGTACTTTTCTGAAGTTTCGCCTAAGGCGGTGCCCACCGATCC
GGAGTATCAGTATGTGATGCTACAGTTCACGGTAAAGGAGCGTCCTTCGGTGAAGGGCATCAAGATGGTAGGGAACAGCC
AAATCCGCAGTGGGGACCTTTTGTCTAAAATCCTCCTGAAAAAGGGAGACATTTACAATGAAGTAAAGATGAAGGTGGAC
CAAGAGTCGCTCAGGCGTCATTACCTGGACCAGGGCTATGCGGCGGTTAAGATATCCTGCGAGGCAAAAACTGAGGCGGG
GGGCGTGGTGGTACAGTTTACCATCCAGGAAGGTAAGCAGACTGTTGTCTCGCGGATACAGTTTAAGGGAAATAAGGCGT
TTACCGAGTCGGTGCTCAAGAAGGTGCTTTCCACGCAGGAGGCGCGTTTTTTGACCAGTGGGGTGTTCAAGGAGAATGCG
CTGGAAGCGGATAAGGCGGCAGTCCACTCATACTATGCAGAGAGGGGATACATTGACGCGCGGGTAGAAGGCGTGGCAAA
GACGGTTGATAAAAAAACTGACGCCAGTCGCAATCTGGTTACGCTTACGTACACTGTGGTGGAAGGTGAGCAGTACCGCT
ACGGCGGGGTTACCATTGTGGGTAACCAGATTTTTAGCACCGAGGAGCTGCAGGCAAAAATTAGGCTCAAGCGCGGGGCC
ATCATGAATATGGTGGCCTTTGAGCAGGGCTTTCAGGCGCTGGCGGATGCGTATTTTGAAAACGGATACACGTCAAATTA
CCTGAACAAAGAAGAACACCGGGACACGGCGGAGAAAACGCTTTCGTTTAAGATCACGGTGGTGGAGCGCGAGCGCAGCC
ACGTCGAGCACATTATCATTAAGGGAACGAAGAATACAAAAGACGAGGTTATCCTGCGTGAAATGCTGCTGAAACCGGGG
GATGTGTTCTCTAAGTCAAAGTTTACGGATAGCTTGCGCAATCTGTTCAACCTGCGCTATTTCTCGTCGCTGGTGCCGGA
TGTGCGGCCCGGCTCTGAGCAGGACCTGGTGGACATTATCCTGAATGTGGAGGAGCAGTCGACGGCAAACGTGCAGTTTG
GGGTGACGTTTTCTGGGGTGGGGGAGGCAGGCACGTTCCCGCTTTCGCTCTTTTGTCAGTGGGAAGAAAAGAATTTTTTG
GGAAAAGGGAATGAAATTTCAGTAAATGCAACCTTGGGGTCTGAGGCGCAGAGCCTGAAGCTCGGGTATGTGGAGCGCTG
GTTTCTGGGCTCTCCGCTGACGGTGGGCTTTGACTTTGAACTTACGCACAAAAATCTCTTTGTGTACCGCGCAGGTGCAA
AAGGCAACGGGCTGCCGCACCCGTACGTGAGCAAGGAGCACTGGGCTAATTCCCCTGGGCTGGCAGAATCGTTTCGCCTC
AAGTATTCGCGCTTTGAGTCCGCCATCGGCGCGCACACCGGGTACCAGTGGTATCCGCGCTATGCGGTCATTAGGGTGAA
CGGGGGGGTGGACTTTCGGGTTGTAAAGAATTTTTACGATAAGGATAACAATCAGCCCTTCGACCTGACCGTAAAAGAGC
AGCTGAACTGGACCAGTATCAATTCGTTTTGGACGAGCGTTTCGTTTGACGGGCGTGACTTTGCGTACGACCCGTCCAGC
GGCTGGTTTTTAGGACAGCGCTGTACGTTCAACGGGCTCGTTCCCTGTCTCGAAAAAGAGCATTCGTTTCGCTCCGACAC
CAAGGCCGAGTTCTACGTTACCCTGCTCAATTATCCGGTCTCTGCCGTGTGGAACTTAAAGTTTGTCTTGGCTTTCTACA
CCGGTGTGTCCGTTCAAACGTATTATGGACGGAGGAAAAGCGAAAACGGAAAGGGCAACGGGGTGCGGTCCGGCGCGCTG
GTAATAGACGGCGTGCTGGTAGGGCGCGGGTGGAGCGAAGACGCAAAGAAAAACACCGGAGACCTGCTGCTCCACCACTG
GATTGAGTTCCGCTGGCCGCTGGCGCACGGCATTGTGTCCTTTGACTTTTTCTTTGATGCGGCAATGGTGTACAACATCG
AAAGTCAGTCCCCAAACGGGTCATCGTCCGCCAGCAGCTCCAGCAGCAGCAGTAGTAGTAGCAGTAGCACCACCAGCTCT
GAAGGACTGTACAAAATGAGCTACGGTCCGGGGCTGCGCTTTACATTGCCGCAATTTCCGTTAAAATTGGCGTTCGCAAA
CACCTTCACGTCACCCGGCGGCATCCCAAAAACAAAGAAAGATTGGAATTTTGTGTTGTCGTTCACGGTAAATAATTTGT
AG
>TP0326_1_1_10_NL
GTGGAGTTTTGCGTATTGAGGCTCAAGGCAGCTCGTAAGGAGAAAGGAATGCTCAAAAAAGCCAGTGCCTTCCTAATTGC
AAGTTGTTGTGTGATGTCGCTGGCGTGGGCACAGGCAAACGACAATTGGTACGAGGGAAAGCCTATCTCTGCGATTAGTT
TTGAGGGGCTCGAATATATTGCTCGCGGCCAGTTGGACACGATTTTTTCTCAATACAAGGGACAAAAGTGGACCTATGAG
CTGTACCTGGAGATACTGCAAAAGGTCTATGACCTTGAGTACTTTTCTGAAGTTTCGCCTAAGGCGGTGCCCACCGATCC
GGAGTATCAGTATGTGATGCTACAGTTCACGGTAAAGGAGCGTCCTTCGGTGAAGGGCATCAAGATGGTAGGGAACAGCC
AAATCCGCAGTGGGGACCTTTTGTCTAAAATCCTCCTGAAAAAGGGAGACATTTACAATGAAGTAAAGATGAAGGTGGAC
CAAGAGTCGCTCAGGCGTCATTACCTGGACCAGGGCTATGCGGCGGTTAAGATATCCTGCGAGGCAAAAACTGAGGCGGG
GGGCGTGGTGGTACAGTTTACCATCCAGGAAGGTAAGCAGACTGTTGTCTCGCGGATACAGTTTAAGGGAAATAAGGCGT
TTACCGAGTCGGTGCTCAAGAAGGTGCTTTCCACGCAGGAGGCGCGTTTTTTGACCAGTGGGGTGTTCAAGGAGAATGCG
CTGGAAGCGGATAAGGCGGCAGTCCACTCATACTATGCAGAGAGGGGATACATTGACGCGCGGGTAGAAGGCGTGGCAAA
GACGGTTGATAAAAAAACTGACGCCAGTCGCAATCTGGTTACGCTTACGTACACTGTGGTGGAAGGTGAGCAGTACCGCT
ACGGCGGGGTTACCATTGTGGGTAACCAGATTTTTAGCACCGAGGAGCTGCAGGCAAAAATTAGGCTCAAGCGCGGGGCC
ATCATGAATATGGTGGCCTTTGAGCAGGGCTTTCAGGCGCTGGCGGATGCGTATTTTGAAAACGGATACACGTCAAATTA
CCTGAACAAAGAAGAACACCGGGACACGGCGGAGAAAACGCTTTCGTTTAAGATCACGGTGGTGGAGCGCGAGCGCAGCC
ACGTCGAGCACATTATCATTAAGGGAACGAAGAATACAAAAGACGAGGTTATCCTGCGTGAAATGCTGCTGAAACCGGGG
GATGTGTTCTCTAAGTCAAAGTTTACGGATAGCTTGCGCAATCTGTTCAACCTGCGCTATTTCTCGTCGCTGGTGCCGGA
TGTGCGGCCCGGCTCTGAGCAGGACCTGGTGGACATTATCCTGAATGTGGAGGAGCAGTCGACGGCAAACGTGCAGTTTG
GGGTGACGTTTTCTGGGGTGGGGGAGGCAGGCACGTTCCCGCTTTCGCTCTTTTGTCAGTGGGAAGAAAAGAATTTTTTG
GGAAAAGGGAATGAAATTTCAGTAAATGCAACCTTGGGGTCTGAGGCGCAGAGCCTGAAGCTCGGGTATGTGGAGCGCTG
GTTTCTGGGCTCTCCGCTGACGGTGGGCTTTGACTTTGAACTTACGCACAAAAATCTCTTTGTGTACCGCGCAGGTGCAA
AAGGCAACGGGCTGCCGCACCCGTACGTGAGCAAGGAGCACTGGGCTAATTCCCCTGGGCTGGCAGAATCGTTTCGCCTC
AAGTATTCGCGCTTTGAGTCCGCCATCGGCGCGCACACCGGGTACCAGTGGTATCCGCGCTATGCGGTCATTAGGGTGAA
CGGGGGGGTGGACTTTCGGGTTGTAAAGAATTTTTACGATAAGGATAACAATCAGCCCTTCGACCTGACCGTAAAAGAGC
AGCTGAACTGGACCAGTATCAATTCGTTTTGGACGAGCGTTTCGTTTGACGGGCGTGACTTTGCGTACGACCCGTCCAGC
GGCTGGTTTTTAGGACAGCGCTGTACGTTCAACGGGCTCGTTCCCTGTCTCGAAAAAGAGCATTCGTTTCGCTCCGACAC
CAAGGCCGAGTTCTACGTTACCCTGCTCAATTATCCGGTCTCTGCCGTGTGGAACTTAAAGTTTGTCTTGGCTTTCTACA
CCGGTGTGTCCGTTCAAACGTATTATGGACGGAGGAAAAGCGAAAACGGAAAGGGCAACGGGGTGCGGTCCGGCGCGCTG
GTAATAGACGGCGTGCTGGTAGGGCGCGGGTGGAGCGAAGACGCAAAGAAAAACACCGGAGACCTGCTGCTCCACCACTG
GATTGAGTTCCGCTGGCCGCTGGCGCACGGCATTGTGTCCTTTGACTTTTTCTTTGATGCGGCAATGGTGTACAACATCG
AAAGTCAGTCCCCAAACGGGTCATCGTCCGCCAGCAGCTCCAGCAGCAGCAGTAGTAGTAGCAGTAGCACCACCAGCTCT
GAAGGACTGTACAAAATGAGCTACGGTCCGGGGCTGCGCTTTACATTGCCGCAATTTCCGTTAAAATTGGCGTTCGCAAA
CACCTTCACGTCACCCGGCGGCATCCCAAAAACAAAGAAAGATTGGAATTTTGTGTTGTCGTTCACGGTAAATAATTTGT
AG
>TP0326_1_26_1_CZ
GTGGAGTTTTGCGTATTGAGGCTCAAGGCAGCTCGTAAGGAGAAAGGAATGCTCAAAAAAGCCAGTGCCTTCCTAATTGC
AAGTTGTTGTGTGATGTCGCTGGCGTGGGCACAGGCAAACGACAATTGGTACGAGGGAAAGCCTATCTCTGCGATTAGTT
TTGAGGGGCTCGAATATATTGCTCGCGGCCAGTTGGACACGATTTTTTCTCAATACAAGGGACAAAAGTGGACCTATGAG
CTGTACCTGGAGATACTGCAAAAGGTCTATGACCTTGAGTACTTTTCTGAAGTTTCGCCTAAGGCGGTGCCCACCGATCC
GGAGTATCAGTATGTGATGCTACAGTTCACGGTAAAGGAGCGTCCTTCGGTGAAGGGCATCAAGATGGTAGGGAACAGCC
AAATCCGCAGTGGGGACCTTTTGTCTAAAATCCTCCTGAAAAAGGGAGACATTTACAATGAAGTAAAGATGAAGGTGGAC
CAAGAGTCGCTCAGGCGTCATTACCTGGACCAGGGCTATGCGGCGGTTAAGATATCCTGCGAGGCAAAAACTGAGGCGGG
GGGCGTGGTGGTACAGTTTACCATCCAGGAAGGTAAGCAGACTGTTGTCTCGCGGATACAGTTTAAGGGAAATAAGGCGT
TTACCGAGTCGGTGCTCAAGAAGGTGCTTTCCACGCAGGAGGCGCGTTTTTTGACCAGTGGGGTGTTCAAGGAGAATGCG
CTGGAAGCGGATAAGGCGGCAGTCCACTCATACTATGCAGAGAGGGGATACATTGACGCGCGGGTAGAAGGCGTGGCAAA
GACGGTTGATAAAAAAACTGACGCCAGTCGCAATCTGGTTACGCTTACGTACACTGTGGTGGAAGGTGAGCAGTACCGCT
ACGGCGGGGTTACCATTGTGGGTAACCAGATTTTTAGCACCGAGGAGCTGCAGGCAAAAATTAGGCTCAAGCGCGGGGCC
ATCATGAATATGGTGGCCTTTGAGCAGGGCTTTCAGGCGCTGGCGGATGCGTATTTTGAAAACGGATACACGTCAAATTA
CCTGAACAAAGAAGAACACCGGGACACGGCGGAGAAAACGCTTTCGTTTAAGATCACGGTGGTGGAGCGCGAGCGCAGCC
ACGTCGAGCACATTATCATTAAGGGAACGAAGAATACAAAAGACGAGGTTATCCTGCGTGAAATGCTGCTGAAACCGGGG
GATGTGTTCTCTAAGTCAAAGTTTACGGATAGCTTGCGCAATCTGTTCAACCTGCGCTATTTCTCGTCGCTGGTGCCGGA
TGTGCGGCCCGGCTCTGAGCAGGACCTGGTGGACATTATCCTGAATGTGGAGGAGCAGTCGACGGCAAACGTGCAGTTTG
GGGTGACGTTTTCTGGGGTGGGGGAGGCAGGCACGTTCCCGCTTTCGCTCTTTTGTCAGTGGGAAGAAAAGAATTTTTTG
GGAAAAGGGAATGAAATTTCAGTAAATGCAACCTTGGGGTCTGAGGCGCAGAGCCTGAAGCTCGGGTATGTGGAGCGCTG
GTTTCTGGGCTCTCCGCTGACGGTGGGCTTTGACTTTGAACTTACGCACAAAAATCTCTTTGTGTACCGCGCAGGTGCAA
AAGGCAACGGGCTGCCGCACCCGTACGTGAGCAAGGAGCACTGGGCTAATTCCCCTGGGCTGGCAGAATCGTTTCGCCTC
AAGTATTCGCGCTTTGAGTCCGCCATCGGCGCGCACACCGGGTACCAGTGGTATCCGCGCTATGCGGTCATTAGGGTGAA
CGGGGGGGTGGACTTTCGGGTTGTAAAGAATTTTTACGATAAGGATAACAATCAGCCCTTCGACCTGACCGTAAAAGAGC
AGCTGAACTGGACCAGTATCAATTCGTTTTGGACGAGCGTTTCGTTTGACGGGCGTGACTTTGCGTACGACCCGTCCAGC
GGCTGGTTTTTAGGACAGCGCTGTACGTTCAACGGGCTCGTTCCCTGTCTCGAAAAAGAGCATTCGTTTCGCTCCGACAC
CAAGGCCGAGTTCTACGTTACCCTGCTCAATTATCCGGTCTCTGCCGTGTGGAACTTAAAGTTTGTCTTGGCTTTCTACA
CCGGTGTGTCCGTTCAAACGTATTATGGACGGAGGAAAAGCGAAAACGGAAAGGGCAACGGGGTGCGGTCCGGCGCGCTG
GTAATAGACGGCGTGCTGGTAGGGCGCGGGTGGAGCGAAGACGCAAAGAAAAACACCGGAGACCTGCTGCTCCACCACTG
GATTGAGTTCCGCTGGCCGCTGGCGCACGGCATTGTGTCCTTTGACTTTTTCTTTGATGCGGCAATGGTGTACAACATCG
AAAGTCAGTCCCCAAACGGGTCATCGTCCGCCAGCAGCTCCAGCAGCAGCAGTAGTAGTAGCAGTAGCACCACCAGCTCT
GAAGGACTGTACAAAATGAGCTACGGTCCGGGGCTGCGCTTTACATTGCCGCAATTTCCGTTAAAATTGGCGTTCGCAAA
CACCTTCACGTCACCCGGCGGCATCCCAAAAACAAAGAAAGATTGGAATTTTGTGTTGTCGTTCACGGTAAATAATTTGT
AG
>TP0326_19_3_1_NL
GTGGAGTTTTGCGTATTGAGGCTCAAGGCAGCTCGTAAGGAGAAAGGAATGCTCAAAAAAGCCAGTGCCTTCCTAATTGC
AAGTTGTTGTGTGATGTCGCTGGCGTGGGCACAGGCAAACGACAATTGGTACGAGGGAAAGCCTATCTCTGCGATTAGTT
TTGAGGGGCTCGAATATATTGCTCGCGGCCAGTTGGACACGATTTTTTCTCAATACAAGGGACAAAAGTGGACCTATGAG
CTGTACCTGGAGATACTGCAAAAGGTCTATGACCTTGAGTACTTTTCTGAAGTTTCGCCTAAGGCGGTGCCCACCGATCC
GGAGTATCAGTATGTGATGCTACAGTTCACGGTAAAGGAGCGTCCTTCGGTGAAGGGCATCAAGATGGTAGGGAACAGCC
AAATCCGCAGTGGGGACCTTTTGTCTAAAATCCTCCTGAAAAAGGGAGACATTTACAATGAAGTAAAGATGAAGGTGGAC
CAAGAGTCGCTCAGGCGTCATTACCTGGACCAGGGCTATGCGGCGGTTAAGATATCCTGCGAGGCAAAAACTGAGGCGGG
GGGCGTGGTGGTACAGTTTACCATCCAGGAAGGTAAGCAGACTGTTGTCTCGCGGATACAGTTTAAGGGAAATAAGGCGT
TTACCGAGTCGGTGCTCAAGAAGGTGCTTTCCACGCAGGAGGCGCGTTTTTTGACCAGTGGGGTGTTCAAGGAGAATGCG
CTGGAAGCGGATAAGGCGGCAGTCCACTCATACTATGCAGAGAGGGGATACATTGACGCGCGGGTAGAAGGCGTGGCAAA
GACGGTTGATAAAAAAACTGACGCCAGTCGCAATCTGGTTACGCTTACGTACACTGTGGTGGAAGGTGAGCAGTACCGCT
ACGGCGGGGTTACCATTGTGGGTAACCAGATTTTTAGCACCGAGGAGCTGCAGGCAAAAATTAGGCTCAAGCGCGGGGCC
ATCATGAATATGGTGGCCTTTGAGCAGGGCTTTCAGGCGCTGGCGGATGCGTATTTTGAAAACGGATACACGTCAAATTA
CCTGAACAAAGAAGAACACCGGGACACGGCGGAGAAAACGCTTTCGTTTAAGATCACGGTGGTGGAGCGCGAGCGCAGCC
ACGTCGAGCACATTATCATTAAGGGAACGAAGAATACAAAAGACGAGGTTATCCTGCGTGAAATGCTGCTGAAACCGGGG
GATGTGTTCTCTAAGTCAAAGTTTACGGATAGCTTGCGCAATCTGTTCAACCTGCGCTATTTCTCGTCGCTGGTGCCGGA
TGTGCGGCCCGGCTCTGAGCAGGACCTGGTGGACATTATCCTGAATGTGGAGGAGCAGTCGACGGCAAACGTGCAGTTTG
GGGTGACGTTTTCTGGGGTGGGGGAGGCAGGCACGTTCCCGCTTTCGCTCTTTTGTCAGTGGGAAGAAAAGAATTTTTTG
GGAAAAGGGAATGAAATTTCAGTAAATGCAACCTTGGGGTCTGAGGCGCAGAGCCTGAAGCTCGGGTATGTGGAGCGCTG
GTTTCTGGGCTCTCCGCTGACGGTGGGCTTTGACTTTGAACTTACGCACAAAAATCTCTTTGTGTACCGCGCAGGTGCAA
AAGGCAACGGGCTGCCGCACCCGTACGTGAGCAAGGAGCACTGGGCTAATTCCCCTGGGCTGGCAGAATCGTTTCGCCTC
AAGTATTCGCGCTTTGAGTCCGCCATCGGCGCGCACACCGGGTACCAGTGGTATCCGCGCTATGCGGTCATTAGGGTGAA
CGGGGGGGTGGACTTTCGGGTTGTAAAGAATTTTTACGATAAGGATAACAATCAGCCCTTCGACCTGACCGTAAAAGAGC
AGCTGAACTGGACCAGTATCAATTCGTTTTGGACGAGCGTTTCGTTTGACGGGCGTGACTTTGCGTACGACCCGTCCAGC
GGCTGGTTTTTAGGACAGCGCTGTACGTTCAACGGGCTCGTTCCCTGTCTCGAAAAAGAGCATTCGTTTCGCTCCGACAC
CAAGGCCGAGTTCTACGTTACCCTGCTCAATTATCCGGTCTCTGCCGTGTGGAACTTAAAGTTTGTCTTGGCTTTCTACA
CCGGTGTGTCCGTTCAAACGTATTATGGACGGAGGAAAAGCGAAAACGGAAAGGGCAACGGGGTGCGGTCCGGCGCGCTG
GTAATAGACGGCGTGCTGGTAGGGCGCGGGTGGAGCGAAGACGCAAAGAAAAACACCGGAGACCTGCTGCTCCACCACTG
GATTGAGTTCCGCTGGCCGCTGGCGCACGGCATTGTGTCCTTTGACTTTTTCTTTGATGCGGCAATGGTGTACAACATCG
AAAGTCAGTCCCCAAACGGGTCATCGTCCGCCAGCAGCTCCAGCAGCAGCAGTAGTAGTAGCAGTAGCACCACCAGCTCT
GAAGGACTGTACAAAATGAGCTACGGTCCGGGGCTGCGCTTTACATTGCCGCAATTTCCGTTAAAATTGGCGTTCGCAAA
CACCTTCACGTCACCCGGCGGCATCCCAAAAACAAAGAAAGATTGGAATTTTGTGTTGTCGTTCACGGTAAATAATTTGT
AG
>TP0326_1_4_1_CZ
GTGGAGTTTTGCGTATTGAGGCTCAAGGCAGCTCGTAAGGAGAAAGGAATGCTCAAAAAAGCCAGTGCCTTCCTAATTGC
AAGTTGTTGTGTGATGTCGCTGGCGTGGGCACAGGCAAACGACAATTGGTACGAGGGAAAGCCTATCTCTGCGATTAGTT
TTGAGGGGCTCGAATATATTGCTCGCGGCCAGTTGGACACGATTTTTTCTCAATACAAGGGACAAAAGTGGACCTATGAG
CTGTACCTGGAGATACTGCAAAAGGTCTATGACCTTGAGTACTTTTCTGAAGTTTCGCCTAAGGCGGTGCCCACCGATCC
GGAGTATCAGTATGTGATGCTACAGTTCACGGTAAAGGAGCGTCCTTCGGTGAAGGGCATCAAGATGGTAGGGAACAGCC
AAATCCGCAGTGGGGACCTTTTGTCTAAAATCCTCCTGAAAAAGGGAGACATTTACAATGAAGTAAAGATGAAGGTGGAC
CAAGAGTCGCTCAGGCGTCATTACCTGGACCAGGGCTATGCGGCGGTTAAGATATCCTGCGAGGCAAAAACTGAGGCGGG
GGGCGTGGTGGTACAGTTTACCATCCAGGAAGGTAAGCAGACTGTTGTCTCGCGGATACAGTTTAAGGGAAATAAGGCGT
TTACCGAGTCGGTGCTCAAGAAGGTGCTTTCCACGCAGGAGGCGCGTTTTTTGACCAGTGGGGTGTTCAAGGAGAATGCG
CTGGAAGCGGATAAGGCGGCAGTCCACTCATACTATGCAGAGAGGGGATACATTGACGCGCGGGTAGAAGGCGTGGCAAA
GACGGTTGATAAAAAAACTGACGCCAGTCGCAATCTGGTTACGCTTACGTACACTGTGGTGGAAGGTGAGCAGTACCGCT
ACGGCGGGGTTACCATTGTGGGTAACCAGATTTTTAGCACCGAGGAGCTGCAGGCAAAAATTAGGCTCAAGCGCGGGGCC
ATCATGAATATGGTGGCCTTTGAGCAGGGCTTTCAGGCGCTGGCGGATGCGTATTTTGAAAACGGATACACGTCAAATTA
CCTGAACAAAGAAGAACACCGGGACACGGCGGAGAAAACGCTTTCGTTTAAGATCACGGTGGTGGAGCGCGAGCGCAGCC
ACGTCGAGCACATTATCATTAAGGGAACGAAGAATACAAAAGACGAGGTTATCCTGCGTGAAATGCTGCTGAAACCGGGG
GATGTGTTCTCTAAGTCAAAGTTTACGGATAGCTTGCGCAATCTGTTCAACCTGCGCTATTTCTCGTCGCTGGTGCCGGA
TGTGCGGCCCGGCTCTGAGCAGGACCTGGTGGACATTATCCTGAATGTGGAGGAGCAGTCGACGGCAAACGTGCAGTTTG
GGGTGACGTTTTCTGGGGTGGGGGAGGCAGGCACGTTCCCGCTTTCGCTCTTTTGTCAGTGGGAAGAAAAGAATTTTTTG
GGAAAAGGGAATGAAATTTCAGTAAATGCAACCTTGGGGTCTGAGGCGCAGAGCCTGAAGCTCGGGTATGTGGAGCGCTG
GTTTCTGGGCTCTCCGCTGACGGTGGGCTTTGACTTTGAACTTACGCACAAAAATCTCTTTGTGTACCGCGCAGGTGCAA
AAGGCAACGGGCTGCCGCACCCGTACGTGAGCAAGGAGCACTGGGCTAATTCCCCTGGGCTGGCAGAATCGTTTCGCCTC
AAGTATTCGCGCTTTGAGTCCGCCATCGGCGCGCACACCGGGTACCAGTGGTATCCGCGCTATGCGGTCATTAGGGTGAA
CGGGGGGGTGGACTTTCGGGTTGTAAAGAATTTTTACGATAAGGATAACAATCAGCCCTTCGACCTGACCGTAAAAGAGC
AGCTGAACTGGACCAGTATCAATTCGTTTTGGACGAGCGTTTCGTTTGACGGGCGTGACTTTGCGTACGACCCGTCCAGC
GGCTGGTTTTTAGGACAGCGCTGTACGTTCAACGGGCTCGTTCCCTGTCTCGAAAAAGAGCATTCGTTTCGCTCCGACAC
CAAGGCCGAGTTCTACGTTACCCTGCTCAATTATCCGGTCTCTGCCGTGTGGAACTTAAAGTTTGTCTTGGCTTTCTACA
CCGGTGTGTCCGTTCAAACGTATTATGGACGGAGGAAAAGCGAAAACGGAAAGGGCAACGGGGTGCGGTCCGGCGCGCTG
GTAATAGACGGCGTGCTGGTAGGGCGCGGGTGGAGCGAAGACGCAAAGAAAAACACCGGAGACCTGCTGCTCCACCACTG
GATTGAGTTCCGCTGGCCGCTGGCGCACGGCATTGTGTCCTTTGACTTTTTCTTTGATGCGGCAATGGTGTACAACATCG
AAAGTCAGTCCCCAAACGGGTCATCGTCCGCCAGCAGCTCCAGCAGCAGCAGTAGTAGTAGCAGTAGCACCACCAGCTCT
GAAGGACTGTACAAAATGAGCTACGGTCCGGGGCTGCGCTTTACATTGCCGCAATTTCCGTTAAAATTGGCGTTCGCAAA
CACCTTCACGTCACCCGGCGGCATCCCAAAAACAAAGAAAGATTGGAATTTTGTGTTGTCGTTCACGGTAAATAATTTGT
AG

## Sheet: DataS6_TP0346
Data S6. Sequences of locus TP0346 (fasta format)
>TP0346_1_40_1_CZ
GTGTGTATGGTGCCGGTGAGAAGGTTCATAGCGGTGTGTGCGGTGACGGCGTGTGCCGGGCCGTGTTTTTGCGTTCAAGC
GTTTATCTCTTCTCGGATCGGGTATGGGCACTTTGGGATATATGGGAACGAGATAAAGGACTCCTACTACAAACATGTTC
CGATGACGGGACTAGGGGTTGACGTGGTAACGTCTTCAGGCGTTGCGATGGTGTTCAATGTGGAGACTGCGTTGACGCAG
CTCATGTTTCGCGCGCAGGCGCTGCTGGGGTACGCGTTTGAGGTTGGCAGGTTCCGCTTTACACCTGCCATTGGCGGCAG
TTTCCTTGCGTCGCACGACCACGCCGCAGGGGTGGCTCTGTCGCTTGACTTTCAGTATTTCTTTAATGATTGGGTCGGGT
TGGACCTGAACATAGGCGCGGGGGTGGATGTTCCGGTGAACAGTAACCTGCGTTACCTGGTGCGGGTGGGGACGCCGGAG
TTAGCGAAGATTCTCATCACGCATACAGTGACGCATGGACTGGCTAATCGCTGGATATCAGGTCCCCACTGGTGGAATTC
TCTTTCTTCGTGGGTCGGGAATACCGCGGGAAAAGTGGCTGGATTTGTAGCGCGTTTGATAGCAAATTATCTGCTGAAAG
GCTCACAGTACAGCATGTTGGTCCCAGTGGTTGTTCGCCTGGGGGCGGTATACAAGGTGTGA
>TP0346_1_28_1_CZ
GTGTGTATGGTGCCGGTGAGAAGGTTCATAGCGGTGTGTGCGGTGACGGCGTGTGCCGGGCCGTGTTTTTGCGTTCAAGC
GTTTATCTCTTCTCGGATCGGGTATGGGCACTTTGGGATATATGGGAACGAGATAAAGGACTCCTACTACAAACATGTTC
CGATGACGGGACTAGGGGTTGACGTGGTAACGTCTTCAGGCGTTGCGATGGTGTTCAATGTGGAGACTGCGTTGACGCAG
CTCATGTTTCGCGCGCAGGCGCTGCTGGGGTACGCGTTTGAGGTTGGCAGGTTCCGCTTTACACCTGCCATTGGCGGCAG
TTTCCTTGCGTCGCACGACCACGCCGCAGGGGTGGCTCTGTCGCTTGACTTTCAGTATTTCTTTAATGATTGGGTCGGGT
TGGACCTGAACATAGGCGCGGGGGTGGATGTTCCGGTGAACAGTAACCTGCGTTACCTGGTGCGGGTGGGGACGCCGGAG
TTAGCGAAGATTCTCATCACGCATACAGTGACGCATGGACTGGCTAATCGCTGGATATCAGGTCCCCACTGGTGGAATTC
TCTTTCTTCGTGGGTCGGGAATACCGCGGGAAAAGTGGCTGGATTTGTAGCGCGTTTGATAGCAAATTATCTGCTGAAAG
GCTCACAGTACAGCATGTTGGTCCCAGTGGTTGTTCGCCTGGGGGCGGTATACAAGGTGTGA
>TP0346_1_36_1_CZ
GTGTGTATGGTGCCGGTGAGAAGGTTCATAGCGGTGTGTGCGGTGACGGCGTGTGCCGGGCCGTGTTTTTGCGTTCAAGC
GTTTATCTCTTCTCGGATCGGGTATGGGCACTTTGGGATATATGGGAACGAGATAAAGGACTCCTACTACAAACATGTTC
CGATGACGGGACTAGGGGTTGACGTGGTAACGTCTTCAGGCGTTGCGATGGTGTTCAATGTGGAGACTGCGTTGACGCAG
CTCATGTTTCGCGCGCAGGCGCTGCTGGGGTACGCGTTTGAGGTTGGCAGGTTCCGCTTTACACCTGCCATTGGCGGCAG
TTTCCTTGCGTCGCACGACCACGCCGCAGGGGTGGCTCTGTCGCTTGACTTTCAGTATTTCTTTAATGATTGGGTCGGGT
TGGACCTGAACATAGGCGCGGGGGTGGATGTTCCGGTGAACAGTAACCTGCGTTACCTGGTGCGGGTGGGGACGCCGGAG
TTAGCGAAGATTCTCATCACGCATACAGTGACGCATGGACTGGCTAATCGCTGGATATCAGGTCCCCACTGGTGGAATTC
TCTTTCTTCGTGGGTCGGGAATACCGCGGGAAAAGTGGCTGGATTTGTAGCGCGTTTGATAGCAAATTATCTGCTGAAAG
GCTCACAGTACAGCATGTTGGTCCCAGTGGTTGTTCGCCTGGGGGCGGTATACAAGGTGTGA
>TP0346_1_1_8_FR
GTGTGTATGGTGCCGGTGAGAAGGTTCATAGCGGTGTGTGCGGTGACGGCGTGTGCCGGGCCGTGTTTTTGCGTTCAAGC
GTTTATCTCTTCTCGGATCGGGTATGGGCACTTTGGGATATATGGGAACGAGATAAAGGACTCCTACTACAAACATGTTC
CGATGACGGGACTAGGGGTTGACGTGGTAACGTCTTCAGGCGTTGCGATGGTGTTCAATGTGGAGACTGCGTTGACGCAG
CTCATGTTTCGCGCGCAGGCGCTGCTGGGGTACGCGTTTGAGGTTGGCAGGTTCCGCTTTACACCTGCCATTGGCGGCAG
TTTCCTTGCGTCGCACGACCACGCCGCAGGGGTGGCTCTGTCGCTTGACTTTCAGTATTTCTTTAATGATTGGGTCGGGT
TGGACCTGAACATAGGCGCGGGGGTGGATGTTCCGGTGAACAGTAACCTGCGTTACCTGGTGCGGGTGGGGACGCCGGAG
TTAGCGAAGATTCTCATCACGCATACAGTGACGCATGGACTGGCTAATCGCTGGATATCAGGTCCCCACTGGTGGAATTC
TCTTTCTTCGTGGGTCGGGAATACCGCGGGAAAAGTGGCTGGATTTGTAGCGCGTTTGATAGCAAATTATCTGCTGAAAG
GCTCACAGTACAGCATGTTGGTCCCAGTGGTTGTTCGCCTGGGGGCGGTATACAAGGTGTGA
>TP0346_1_1_3_SW
GTGTGTATGGTGCCGGTGAGAAGGTTCATAGCGGTGTGTGCGGTGACGGCGTGTGCCGGGCCGTGTTTTTGCGTTCAAGC
GTTTATCTCTTCTCGGATCGGGTATGGGCACTTTGGGATATATGGGAACGAGATAAAGGACTCCTACTACAAACATGTTC
CGATGACGGGACTAGGGGTTGACGTGGTAACGTCTTCAGGCGTTGCGATGGTGTTCAATGTGGAGACTGCGTTGACGCAG
CTCATGTTTCGCGCGCAGGCGCTGCTGGGGTACGCGTTTGAGGTTGGCAGGTTCCGCTTTACACCTGCCATTGGCGGCAG
TTTCCTTGCGTCGCACGACCACGCCGCAGGGGTGGCTCTGTCGCTTGACTTTCAGTATTTCTTTAATGATTGGGTCGGGT
TGGACCTGAACATAGGCGCGGGGGTGGATGTTCCGGTGAACAGTAACCTGCGTTACCTGGTGCGGGTGGGGACGCCGGAG
TTAGCGAAGATTCTCATCACGCATACAGTGACGCATGGACTGGCTAATCGCTGGATATCAGGTCCCCACTGGTGGAATTC
TCTTTCTTCGTGGGTCGGGAATACCGCGGGAAAAGTGGCTGGATTTGTAGCGCGTTTGATAGCAAATTATCTGCTGAAAG
GCTCACAGTACAGCATGTTGGTCCCAGTGGTTGTTCGCCTGGGGGCGGTATACAAGGTGTGA
>TP0346_1_44_1_NL
GTGTGTATGGTGCCGGTGAGAAGGTTCATAGCGGTGTGTGCGGTGACGGCGTGTGCCGGGCCGTGTTTTTGCGTTCAAGC
GTTTATCTCTTCTCGGATCGGGTATGGGCACTTTGGGATATATGGGAACGAGATAAAGGACTCCTACTACAAACATGTTC
CGATGACGGGACTAGGGGTTGACGTGGTAACGTCTTCAGGCGTTGCGATGGTGTTCAATGTGGAGACTGCGTTGACGCAG
CTCATGTTTCGCGCGCAGGCGCTGCTGGGGTACGCGTTTGAGGTTGGCAGGTTCCGCTTTACACCTGCCATTGGCGGCAG
TTTCCTTGCGTCGCACGACCACGCCGCAGGGGTGGCTCTGTCGCTTGACTTTCAGTATTTCTTTAATGATTGGGTCGGGT
TGGACCTGAACATAGGCGCGGGGGTGGATGTTCCGGTGAACAGTAACCTGCGTTACCTGGTGCGGGTGGGGACGCCGGAG
TTAGCGAAGATTCTCATCACGCATACAGTGACGCATGGACTGGCTAATCGCTGGATATCAGGTCCCCACTGGTGGAATTC
TCTTTCTTCGTGGGTCGGGAATACCGCGGGAAAAGTGGCTGGATTTGTAGCGCGTTTGATAGCAAATTATCTGCTGAAAG
GCTCACAGTACAGCATGTTGGTCCCAGTGGTTGTTCGCCTGGGGGCGGTATACAAGGTGTGA
>TP0346_1_17_9_FR
GTGTGTATGGTGCCGGTGAGAAGGTTCATAGCGGTGTGTGCGGTGACGGCGTGTGCCGGGCCGTGTTTTTGCGTTCAAGC
GTTTATCTCTTCTCGGATCGGGTATGGGCACTTTGGGATATATGGGAACGAGATAAAGGACTCCTACTACAAACATGTTC
CGATGACGGGACTAGGGGTTGACGTGGTAACGTCTTCAGGCGTTGCGATGGTGTTCAATGTGGAGACTGCGTTGACGCAG
CTCATGTTTCGCGCGCAGGCGCTGCTGGGGTACGCGTTTGAGGTTGGCAGGTTCCGCTTTACACCTGCCATTGGCGGCAG
TTTCCTTGCGTCGCACGACCACGCCGCAGGGGTGGCTCTGTCGCTTGACTTTCAGTATTTCTTTAATGATTGGGTCGGGT
TGGACCTGAACATAGGCGCGGGGGTGGATGTTCCGGTGAACAGTAACCTGCGTTACCTGGTGCGGGTGGGGACGCCGGAG
TTAGCGAAGATTCTCATCACGCATACAGTGACGCATGGACTGGCTAATCGCTGGATATCAGGTCCCCACTGGTGGAATTC
TCTTTCTTCGTGGGTCGGGAATACCGCGGGAAAAGTGGCTGGATTTGTAGCGCGTTTGATAGCAAATTATCTGCTGAAAG
GCTCACAGTACAGCATGTTGGTCCCAGTGGTTGTTCGCCTGGGGGCGGTATACAAGGTGTGA
>TP0346_6_26_1_CZ
GTGTGTATGGTGCCGGTGAGAAGGTTCATAGCGGTGTGTGCGGTGACGGCGTGTGCCGGGCCGTGTTTTTGCGTTCAAGC
GTTTATCTCTTCTCGGATCGGGTATGGGCACTTTGGGATATATGGGAACGAGATAAAGGACTCCTACTACAAACATGTTC
CGATGACGGGACTAGGGGTTGACGTGGTAACGTCTTCAGGCGTTGCGATGGTGTTCAATGTGGAGACTGCGTTGACGCAG
CTCATGTTTCGCGCGCAGGCGCTGCTGGGGTACGCGTTTGAGGTTGGCAGGTTCCGCTTTACACCTGCCATTGGCGGCAG
TTTCCTTGCGTCGCACGACCACGCCGCAGGGGTGGCTCTGTCGCTTGACTTTCAGTATTTCTTTAATGATTGGGTCGGGT
TGGACCTGAACATAGGCGCGGGGGTGGATGTTCCGGTGAACAGTAACCTGCGTTACCTGGTGCGGGTGGGGACGCCGGAG
TTAGCGAAGATTCTCATCACGCATACAGTGACGCATGGACTGGCTAATCGCTGGATATCAGGTCCCCACTGGTGGAATTC
TCTTTCTTCGTGGGTCGGGAATACCGCGGGAAAAGTGGCTGGATTTGTAGCGCGTTTGATAGCAAATTATCTGCTGAAAG
GCTCACAGTACAGCATGTTGGTCCCAGTGGTTGTTCGCCTGGGGGCGGTATACAAGGTGTGA
>TP0346_7_45_9_NL
GTGTGTATGGTGCCGGTGAGAAGGTTCATAGCGGTGTGTGCGGTGACGGCGTGTGCCGGGCCGTGTTTTTGCGTTCAAGC
GTTTATCTCTTCTCGGATCGGGTATGGGCACTTTGGGATATATGGGAACGAGATAAAGGACTCCTACTACAAACATGTTC
CGATGACGGGACTAGGGGTTGACGTGGTAACGTCTTCAGGCGTTGCGATGGTGTTCAATGTGGAGACTGCGTTGACGCAG
CTCATGTTTCGCGCGCAGGCGCTGCTGGGGTACGCGTTTGAGGTTGGCAGGTTCCGCTTTACACCTGCCATTGGCGGCAG
TTTCCTTGCGTCGCACGACCACGCCGCAGGGGTGGCTCTGTCGCTTGACTTTCAGTATTTCTTTAATGATTGGGTCGGGT
TGGACCTGAACATAGGCGCGGGGGTGGATGTTCCGGTGAACAGTAACCTGCGTTACCTGGTGCGGGTGGGGACGCCGGAG
TTAGCGAAGATTCTCATCACGCATACAGTGACGCATGGACTGGCTAATCGCTGGATATCAGGTCCCCACTGGTGGAATTC
TCTTTCTTCGTGGGTCGGGAATACCGCGGGAAAAGTGGCTGGATTTGTAGCGCGTTTGATAGCAAATTATCTGCTGAAAG
GCTCACAGTACAGCATGTTGGTCCCAGTGGTTGTTCGCCTGGGGGCGGTATACAAGGTGTGA
>TP0346_1_46_3_NL
GTGTGTATGGTGCCGGTGAGAAGGTTCATAGCGGTGTGTGCGGTGACGGCGTGTGCCGGGCCGTGTTTTTGCGTTCAAGC
GTTTATCTCTTCTCGGATCGGGTATGGGCACTTTGGGATATATGGGAACGAGATAAAGGACTCCTACTACAAACATGTTC
CGATGACGGGACTAGGGGTTGACGTGGTAACGTCTTCAGGCGTTGCGATGGTGTTCAATGTGGAGACTGCGTTGACGCAG
CTCATGTTTCGCGCGCAGGCGCTGCTGGGGTACGCGTTTGAGGTTGGCAGGTTCCGCTTTACACCTGCCATTGGCGGCAG
TTTCCTTGCGTCGCACGACCACGCCGCAGGGGTGGCTCTGTCGCTTGACTTTCAGTATTTCTTTAATGATTGGGTCGGGT
TGGACCTGAACATAGGCGCGGGGGTGGATGTTCCGGTGAACAGTAACCTGCGTTACCTGGTGCGGGTGGGGACGCCGGAG
TTAGCGAAGATTCTCATCACGCATACAGTGACGCATGGACTGGCTAATCGCTGGATATCAGGTCCCCACTGGTGGAATTC
TCTTTCTTCGTGGGTCGGGAATACCGCGGGAAAAGTGGCTGGATTTGTAGCGCGTTTGATAGCAAATTATCTGCTGAAAG
GCTCACAGTACAGCATGTTGGTCCCAGTGGTTGTTCGCCTGGGGGCGGTATACAAGGTGTGA
>TP0346_1_1_1_CZ
GTGTGTATGGTGCCGGTGAGAAGGTTCATAGCGGTGTGTGCGGTGACGGCGTGTGCCGGGCCGTGTTTTTGCGTTCAAGC
GTTTATCTCTTCTCGGATCGGGTATGGGCACTTTGGGATATATGGGAACGAGATAAAGGACTCCTACTACAAACATGTTC
CGATGACGGGACTAGGGGTTGACGTGGTAACGTCTTCAGGCGTTGCGATGGTGTTCAATGTGGAGACTGCGTTGACGCAG
CTCATGTTTCGCGCGCAGGCGCTGCTGGGGTACGCGTTTGAGGTTGGCAGGTTCCGCTTTACACCTGCCATTGGCGGCAG
TTTCCTTGCGTCGCACGACCACGCCGCAGGGGTGGCTCTGTCGCTTGACTTTCAGTATTTCTTTAATGATTGGGTCGGGT
TGGACCTGAACATAGGCGCGGGGGTGGATGTTCCGGTGAACAGTAACCTGCGTTACCTGGTGCGGGTGGGGACGCCGGAG
TTAGCGAAGATTCTCATCACGCATACAGTGACGCATGGACTGGCTAATCGCTGGATATCAGGTCCCCACTGGTGGAATTC
TCTTTCTTCGTGGGTCGGGAATACCGCGGGAAAAGTGGCTGGATTTGTAGCGCGTTTGATAGCAAATTATCTGCTGAAAG
GCTCACAGTACAGCATGTTGGTCCCAGTGGTTGTTCGCCTGGGGGCGGTATACAAGGTGTGA
>TP0346_1_1_1_FR
GTGTGTATGGTGCCGGTGAGAAGGTTCATAGCGGTGTGTGCGGTGACGGCGTGTGCCGGGCCGTGTTTTTGCGTTCAAGC
GTTTATCTCTTCTCGGATCGGGTATGGGCACTTTGGGATATATGGGAACGAGATAAAGGACTCCTACTACAAACATGTTC
CGATGACGGGACTAGGGGTTGACGTGGTAACGTCTTCAGGCGTTGCGATGGTGTTCAATGTGGAGACTGCGTTGACGCAG
CTCATGTTTCGCGCGCAGGCGCTGCTGGGGTACGCGTTTGAGGTTGGCAGGTTCCGCTTTACACCTGCCATTGGCGGCAG
TTTCCTTGCGTCGCACGACCACGCCGCAGGGGTGGCTCTGTCGCTTGACTTTCAGTATTTCTTTAATGATTGGGTCGGGT
TGGACCTGAACATAGGCGCGGGGGTGGATGTTCCGGTGAACAGTAACCTGCGTTACCTGGTGCGGGTGGGGACGCCGGAG
TTAGCGAAGATTCTCATCACGCATACAGTGACGCATGGACTGGCTAATCGCTGGATATCAGGTCCCCACTGGTGGAATTC
TCTTTCTTCGTGGGTCGGGAATACCGCGGGAAAAGTGGCTGGATTTGTAGCGCGTTTGATAGCAAATTATCTGCTGAAAG
GCTCACAGTACAGCATGTTGGTCCCAGTGGTTGTTCGCCTGGGGGCGGTATACAAGGTGTGA
>TP0346_1_1_1_NL
GTGTGTATGGTGCCGGTGAGAAGGTTCATAGCGGTGTGTGCGGTGACGGCGTGTGCCGGGCCGTGTTTTTGCGTTCAAGC
GTTTATCTCTTCTCGGATCGGGTATGGGCACTTTGGGATATATGGGAACGAGATAAAGGACTCCTACTACAAACATGTTC
CGATGACGGGACTAGGGGTTGACGTGGTAACGTCTTCAGGCGTTGCGATGGTGTTCAATGTGGAGACTGCGTTGACGCAG
CTCATGTTTCGCGCGCAGGCGCTGCTGGGGTACGCGTTTGAGGTTGGCAGGTTCCGCTTTACACCTGCCATTGGCGGCAG
TTTCCTTGCGTCGCACGACCACGCCGCAGGGGTGGCTCTGTCGCTTGACTTTCAGTATTTCTTTAATGATTGGGTCGGGT
TGGACCTGAACATAGGCGCGGGGGTGGATGTTCCGGTGAACAGTAACCTGCGTTACCTGGTGCGGGTGGGGACGCCGGAG
TTAGCGAAGATTCTCATCACGCATACAGTGACGCATGGACTGGCTAATCGCTGGATATCAGGTCCCCACTGGTGGAATTC
TCTTTCTTCGTGGGTCGGGAATACCGCGGGAAAAGTGGCTGGATTTGTAGCGCGTTTGATAGCAAATTATCTGCTGAAAG
GCTCACAGTACAGCATGTTGGTCCCAGTGGTTGTTCGCCTGGGGGCGGTATACAAGGTGTGA
>TP0346_1_1_10_C
GTGTGTATGGTGCCGGTGAGAAGGTTCATAGCGGTGTGTGCGGTGACGGCGTGTGCCGGGCCGTGTTTTTGCGTTCAAGC
GTTTATCTCTTCTCGGATCGGGTATGGGCACTTTGGGATATATGGGAACGAGATAAAGGACTCCTACTACAAACATGTTC
CGATGACGGGACTAGGGGTTGACGTGGTAACGTCTTCAGGCGTTGCGATGGTGTTCAATGTGGAGACTGCGTTGACGCAG
CTCATGTTTCGCGCGCAGGCGCTGCTGGGGTACGCGTTTGAGGTTGGCAGGTTCCGCTTTACACCTGCCATTGGCGGCAG
TTTCCTTGCGTCGCACGACCACGCCGCAGGGGTGGCTCTGTCGCTTGACTTTCAGTATTTCTTTAATGATTGGGTCGGGT
TGGACCTGAACATAGGCGCGGGGGTGGATGTTCCGGTGAACAGTAACCTGCGTTACCTGGTGCGGGTGGGGACGCCGGAG
TTAGCGAAGATTCTCATCACGCATACAGTGACGCATGGACTGGCTAATCGCTGGATATCAGGTCCCCACTGGTGGAATTC
TCTTTCTTCGTGGGTCGGGAATACCGCGGGAAAAGTGGCTGGATTTGTAGCGCGTTTGATAGCAAATTATCTGCTGAAAG
GCTCACAGTACAGCATGTTGGTCCCAGTGGTTGTTCGCCTGGGGGCGGTATACAAGGTGTGA
>TP0346_1_1_10_NL
GTGTGTATGGTGCCGGTGAGAAGGTTCATAGCGGTGTGTGCGGTGACGGCGTGTGCCGGGCCGTGTTTTTGCGTTCAAGC
GTTTATCTCTTCTCGGATCGGGTATGGGCACTTTGGGATATATGGGAACGAGATAAAGGACTCCTACTACAAACATGTTC
CGATGACGGGACTAGGGGTTGACGTGGTAACGTCTTCAGGCGTTGCGATGGTGTTCAATGTGGAGACTGCGTTGACGCAG
CTCATGTTTCGCGCGCAGGCGCTGCTGGGGTACGCGTTTGAGGTTGGCAGGTTCCGCTTTACACCTGCCATTGGCGGCAG
TTTCCTTGCGTCGCACGACCACGCCGCAGGGGTGGCTCTGTCGCTTGACTTTCAGTATTTCTTTAATGATTGGGTCGGGT
TGGACCTGAACATAGGCGCGGGGGTGGATGTTCCGGTGAACAGTAACCTGCGTTACCTGGTGCGGGTGGGGACGCCGGAG
TTAGCGAAGATTCTCATCACGCATACAGTGACGCATGGACTGGCTAATCGCTGGATATCAGGTCCCCACTGGTGGAATTC
TCTTTCTTCGTGGGTCGGGAATACCGCGGGAAAAGTGGCTGGATTTGTAGCGCGTTTGATAGCAAATTATCTGCTGAAAG
GCTCACAGTACAGCATGTTGGTCCCAGTGGTTGTTCGCCTGGGGGCGGTATACAAGGTGTGA
>TP0346_1_26_1_CZ
GTGTGTATGGTGCCGGTGAGAAGGTTCATAGCGGTGTGTGCGGTGACGGCGTGTGCCGGGCCGTGTTTTTGCGTTCAAGC
GTTTATCTCTTCTCGGATCGGGTATGGGCACTTTGGGATATATGGGAACGAGATAAAGGACTCCTACTACAAACATGTTC
CGATGACGGGACTAGGGGTTGACGTGGTAACGTCTTCAGGCGTTGCGATGGTGTTCAATGTGGAGACTGCGTTGACGCAG
CTCATGTTTCGCGCGCAGGCGCTGCTGGGGTACGCGTTTGAGGTTGGCAGGTTCCGCTTTACACCTGCCATTGGCGGCAG
TTTCCTTGCGTCGCACGACCACGCCGCAGGGGTGGCTCTGTCGCTTGACTTTCAGTATTTCTTTAATGATTGGGTCGGGT
TGGACCTGAACATAGGCGCGGGGGTGGATGTTCCGGTGAACAGTAACCTGCGTTACCTGGTGCGGGTGGGGACGCCGGAG
TTAGCGAAGATTCTCATCACGCATACAGTGACGCATGGACTGGCTAATCGCTGGATATCAGGTCCCCACTGGTGGAATTC
TCTTTCTTCGTGGGTCGGGAATACCGCGGGAAAAGTGGCTGGATTTGTAGCGCGTTTGATAGCAAATTATCTGCTGAAAG
GCTCACAGTACAGCATGTTGGTCCCAGTGGTTGTTCGCCTGGGGGCGGTATACAAGGTGTGA
>TP0346_1_11_8_FR
GTGTGTATGGTGCCGGTGAGAAGGTTCATAGCGGTGTGTGCGGTGACGGCGTGTGCCGGGCCGTGTTTTTGCGTTCAAGC
GTTTATCTCTTCTCGGATCGGGTATGGGCACTTTGGGATATATGGGAACGAGATAAAGGACTCCTACTACAAACATGTTC
CGATGACGGGACTAGGGGTTGACGTGGTAACGTCTTCAGGCGTTGCGATGGTGTTCAATGTGGAGACTGCGTTGACGCAG
CTCATGTTTCGCGCGCAGGCGCTGCTGGGGTACGCGTTTGAGGTTGGCAGGTTCCGCTTTACACCTGCCATTGGCGGCAG
TTTCCTTGCGTCGCACGACCACGCCGCAGGGGTGGCTCTGTCGCTTGACTTTCAGTATTTCTTTAATGATTGGGTCGGGT
TGGACCTGAACATAGGCGCGGGGGTGGATGTTCCGGTGAACAGTAACCTGCGTTACCTGGTGCGGGTGGGGACGCCGGAG
TTAGCGAAGATTCTCATCACGCATACAGTGACGCATGGACTGGCTAATCGCTGGATATCAGGTCCCCACTGGTGGAATTC
TCTTTCTTCGTGGGTCGGGAATACCGCGGGAAAAGTGGCTGGATTTGTAGCGCGTTTGATAGCAAATTATCTGCTGAAAG
GCTCACAGTACAGCATGTTGGTCCCAGTGGTTGTTCGCCTGGGGGCGGTATACAAGGTGTGA
>TP0346_19_3_1_NL
GTGTGTATGGTGCCGGTGAGAAGGTTCATAGCGGTGTGTGCGGTGACGGCGTGTGCCGGGCCGTGTTTTTGCGTTCAAGC
GTTTATCTCTTCTCGGATCGGGTATGGGCACTTTGGGATATATGGGAACGAGATAAAGGACTCCTACTACAAACATGTTC
CGATGACGGGACTAGGGGTTGACGTGGTAACGTCTTCAGGCGTTGCGATGGTGTTCAATGTGGAGACTGCGTTGACGCAG
CTCATGTTTCGCGCGCAGGCGCTGCTGGGGTACGCGTTTGAGGTTGGCAGGTTCCGCTTTACACCTGCCATTGGCGGCAG
TTTCCTTGCGTCGCACGACCACGCCGCAGGGGTGGCTCTGTCGCTTGACTTTCAGTATTTCTTTAATGATTGGGTCGGGT
TGGACCTGAACATAGGCGCGGGGGTGGATGTTCCGGTGAACAGTAACCTGCGTTACCTGGTGCGGGTGGGGACGCCGGAG
TTAGCGAAGATTCTCATCACGCATACAGTGACGCATGGACTGGCTAATCGCTGGATATCAGGTCCCCACTGGTGGAATTC
TCTTTCTTCGTGGGTCGGGAATACCGCGGGAAAAGTGGCTGGATTTGTAGCGCGTTTGATAGCAAATTATCTGCTGAAAG
GCTCACAGTACAGCATGTTGGTCCCAGTGGTTGTTCGCCTGGGGGCGGTATACAAGGTGTGA
>TP0346_1_4_1_CZ
GTGTGTATGGTGCCGGTGAGAAGGTTCATAGCGGTGTGTGCGGTGACGGCGTGTGCCGGGCCGTGTTTTTGCGTTCAAGC
GTTTATCTCTTCTCGGATCGGGTATGGGCACTTTGGGATATATGGGAACGAGATAAAGGACTCCTACTACAAACATGTTC
CGATGACGGGACTAGGGGTTGACGTGGTAACGTCTTCAGGCGTTGCGATGGTGTTCAATGTGGAGACTGCGTTGACGCAG
CTCATGTTTCGCGCGCAGGCGCTGCTGGGGTACGCGTTTGAGGTTGGCAGGTTCCGCTTTACACCTGCCATTGGCGGCAG
TTTCCTTGCGTCGCACGACCACGCCGCAGGGGTGGCTCTGTCGCTTGACTTTCAGTATTTCTTTAATGATTGGGTCGGGT
TGGACCTGAACATAGGCGCGGGGGTGGATGTTCCGGTGAACAGTAACCTGCGTTACCTGGTGCGGGTGGGGACGCCGGAG
TTAGCGAAGATTCTCATCACGCATACAGTGACGCATGGACTGGCTAATCGCTGGATATCAGGTCCCCACTGGTGGAATTC
TCTTTCTTCGTGGGTCGGGAATACCGCGGGAAAAGTGGCTGGATTTGTAGCGCGTTTGATAGCAAATTATCTGCTGAAAG
GCTCACAGTACAGCATGTTGGTCCCAGTGGTTGTTCGCCTGGGGGCGGTATACAAGGTGTGA
>TP0346_1_1_8_CZ
GTGTGTATGGTGCCGGTGAGAAGGTTCATAGCGGTGTGTGCGGTGACGGCGTGTGCCGGGCCGTGTTTTTGCGTTCAAGC
GTTTATCTCTTCTCGGATCGGGTATGGGCACTTTGGGATATATGGGAACGAGATAAAGGACTCCTACTACAAACATGTTC
CGATGACGGGACTAGGGGTTGACGTGGTAACGTCTTCAGGCGTTGCGATGGTGTTCAATGTGGAGACTGCGTTGACGCAG
CTCATGTTTCGCGCGCAGGCGCTGCTGGGGTACGCGTTTGAGGTTGGCAGGTTCCGCTTTACACCTGCCATTGGCGGCAG
TTTCCTTGCGTCGCACGACCACGCCGCAGGGGTGGCTCTGTCGCTTGACTTTCAGTATTTCTTTAATGATTGGGTCGGGT
TGGACCTGAACATAGGCGCGGGGGTGGATGTTCCGGTGAACAGTAACCTGCGTTACCTGGTGCGGGTGGGGACGCCGGAG
TTAGCGAAGATTCTCATCACGCATACAGTGACGCATGGACTGGCTAATCGCTGGATATCAGGTCCCCACTGGTGGAATTC
TCTTTCTTCGTGGGTCGGGAATACCGCGGGAAAAGTGGCTGGATTTGTAGCGCGTTTGATAGCAAATTATCTGCTGAAAG
GCTCACAGTACAGCATGTTGGTCCCAGTGGTTGTTCGCCTGGGGGCGGTATACAAGGTGTGA

## Sheet: DataS7_TP0462
Data S7. Sequences of locus TP0462 (fasta format)
>TP0462_1_40_1_CZ
GTGCGCCGCATAGTCTGTCCGCCGGTGTTATTTTTAAGCGCAAGTCTCTTAACCGGCTGCGATTTTTCTGGCATTTTTGC
CTCCATCCAGTCAGAAGTACCGTTAAAAATACCGAGCATCCGCGGGGTAGTGACGGGTTTGGTAAAGTGCGGTAACAAGC
TGTACGCCTGCGCCGGTCAGCTGTGGGAAAAGGACGCGAGCAAGTCTGAGGGGAAGTGGACGGCAGTAGATTTTTTGCCA
GGCAAAACGATTACCAGCATTGTTTCGAAGGGCACGTGCGTGTACGCCTGTGTTTCGGGGGACGGTGTGTACACGTACAC
CAGCAACGGCGCCGGAAGAACGGGAGGGACCACGACGCCTTCAACCGTTTTAGACAAAACAAATGGGGCAATCCGCATTG
GCGGGTCAGACAATCCCTTTTTGCAAATGCCCTGTGAACTTAGCTCTGGGTCCTCAGGCGGTGGAGGCGGAGGGAGCGGC
TCTTCTTCCGATGGTGGTATTAAAAACGGAAGTGATGAAAACGTCCTGGGCTCCGGAACCGGGTACGTGGTAACCACCAA
GGCCGTGTACACCAAAAGCAATAGTTCGGGGACGAGCTGCACCTACACAAAGGACGGCACGTTTACCGCTACTACGTCCC
CCATCCTCGGCTGCACGAGCGATGGAAAGGGGTGCTTCTACGTGTTAGACGGCACGGACGTCCACTGTCGTACGGTCCAA
GCGAGCGGGGGCGGCAACGGCGCCCACTGCGCTGTGGCGTCTGGATCGGCAACTTCTTGCAAAGTAGCGCACACCGTCAC
CAATCCCCTGTGCATCGCGCACGTCAAAAACGGCAACACTGAGTTTTTGCTCATTGGGGGCAGCCAGGGGTACAAGGAAA
TAAAACTGGAAACGGGGAGCGGCAGCGGTACCGGCTGCCTGAAGGCAGAGAACGTGCGCGGTCCGGAACAGTGGGGTGAA
GACAGTGTCACTCCCAAGGATAGGGTAAGCCAATATGAAGGCACCATCGGCCGTTTCGCAATCAGCGACATTTACACCGT
TGAGTCCACGAGTGGAGCTGGTGGCACCAACGGCGGCACTAATAAGCCGGACGTGTATGTGGTGGTGGGGGATTCACAAG
ACGGGTATACGGGCCTGTGGAGATTTGACGCCCAGAAAAAGGAGTGGAATCGGGAGTAG
>TP0462_1_1_8_FR
GTGCGCCGCATAGTCTGTCCGCCGGTGTTATTTTTAAGCGCAAGTCTCTTAACCGGCTGCGATTTTTCTGGCATTTTTGC
CTCCATCCAGTCAGAAGTACCGTTAAAAATACCGAGCATCCGCGGGGTAGTGACGGGTTTGGTAAAGTGCGGTAACAAGC
TGTACGCCTGCGCCGGTCAGCTGTGGGAAAAGGACGCGAGCAAGTCTGAGGGGAAGTGGACGGCAGTAGATTTTTTGCCA
GGCAAAACGATTACCAGCATTGTTTCGAAGGGCACGTGCGTGTACGCCTGTGTTTCGGGGGACGGTGTGTACACGTACAC
CAGCAACGGCGCCGGAAGAACGGGAGGGACCACGACGCCTTCAACCGTTTTAGACAAAACAAATGGGGCAATCCGCATTG
GCGGGTCAGACAATCCCTTTTTGCAAATGCCCTGTGAACTTAGCTCTGGGTCCTCAGGCGGTGGAGGCGGAGGGAGCGGC
TCTTCTTCCGATGGTGGTATTAAAAACGGAAGTGATGAAAACGTCCTGGGCTCCGGAACCGGGTACGTGGTAACCACCAA
GGCCGTGTACACCAAAAGCAATAGTTCGGGGACGAGCTGCACCTACACAAAGGACGGCACGTTTACCGCTACTACGTCCC
CCATCCTCGGCTGCACGAGCGATGGAAAGGGGTGCTTCTACGTGTTAGACGGCACGGACGTCCACTGTCGTACGGTCCAA
GCGAGCGGGGGCGGCAACGGCGCCCACTGCGCTGTGGCGTCTGGATCGGCAACTTCTTGCAAAGTAGCGCACACCGTCAC
CAATCCCCTGTGCATCGCGCACGTCAAAAACGGCAACACTGAGTTTTTGCTCATTGGGGGCAGCCAGGGGTACAAGGAAA
TAAAACTGGAAACGGGGAGCGGCAGCGGTACCGGCTGCCTGAAGGCAGAGAACGTGCGCGGTCCGGAACAGTGGGGTGAA
GACAGTGTCACTCCCAAGGATAGGGTAAGCCAATATGAAGGCACCATCGGCCGTTTCGCAATCAGCGACATTTACACCGT
TGAGTCCACGAGTGGAGCTGGTGGCACCAACGGCGGCACTAATAAGCCGGACGTGTATGTGGTGGTGGGGGATTCACAAG
ACGGGTATACGGGCCTGTGGAGATTTGACGCCCAGAAAAAGGAGTGGAATCGGGAGTAG
>TP0462_1_1_3_SW
GTGCGCCGCATAGTCTGTCCGCCGGTGTTATTTTTAAGCGCAAGTCTCTTAACCGGCTGCGATTTTTCTGGCATTTTTGC
CTCCATCCAGTCAGAAGTACCGTTAAAAATACCGAGCATCCGCGGGGTAGTGACGGGTTTGGTAAAGTGCGGTAACAAGC
TGTACGCCTGCGCCGGTCAGCTGTGGGAAAAGGACGCGAGCAAGTCTGAGGGGAAGTGGACGGCAGTAGATTTTTTGCCA
GGCAAAACGATTACCAGCATTGTTTCGAAGGGCACGTGCGTGTACGCCTGTGTTTCGGGGGACGGTGTGTACACGTACAC
CAGCAACGGCGCCGGAAGAACGGGAGGGACCACGACGCCTTCAACCGTTTTAGACAAAACAAATGGGGCAATCCGCATTG
GCGGGTCAGACAATCCCTTTTTGCAAATGCCCTGTGAACTTAGCTCTGGGTCCTCAGGCGGTGGAGGCGGAGGGAGCGGC
TCTTCTTCCGATGGTGGTATTAAAAACGGAAGTGATGAAAACGTCCTGGGCTCCGGAACCGGGTACGTGGTAACCACCAA
GGCCGTGTACACCAAAAGCAATAGTTCGGGGACGAGCTGCACCTACACAAAGGACGGCACGTTTACCGCTACTACGTCCC
CCATCCTCGGCTGCACGAGCGATGGAAAGGGGTGCTTCTACGTGTTAGACGGCACGGACGTCCACTGTCGTACGGTCCAA
GCGAGCGGGGGCGGCAACGGCGCCCACTGCGCTGTGGCGTCTGGATCGGCAACTTCTTGCAAAGTAGCGCACACCGTCAC
CAATCCCCTGTGCATCGCGCACGTCAAAAACGGCAACACTGAGTTTTTGCTCATTGGGGGCAGCCAGGGGTACAAGGAAA
TAAAACTGGAAACGGGGAGCGGCAGCGGTACCGGCTGCCTGAAGGCAGAGAACGTGCGCGGTCCGGAACAGTGGGGTGAA
GACAGTGTCACTCCCAAGGATAGGGTAAGCCAATATGAAGGCACCATCGGCCGTTTCGCAATCAGCGACATTTACACCGT
TGAGTCCACGAGTGGAGCTGGTGGCACCAACGGCGGCACTAATAAGCCGGACGTGTATGTGGTGGTGGGGGATTCACAAG
ACGGGTATACGGGCCTGTGGAGATTTGACGCCCAGAAAAAGGAGTGGAATCGGGAGTAG
>TP0462_1_44_1_NL
GTGCGCCGCATAGTCTGTCCGCCGGTGTTATTTTTAAGCGCAAGTCTCTTAACCGGCTGCGATTTTTCTGGCATTTTTGC
CTCCATCCAGTCAGAAGTACCGTTAAAAATACCGAGCATCCGCGGGGTAGTGACGGGTTTGGTAAAGTGCGGTAACAAGC
TGTACGCCTGCGCCGGTCAGCTGTGGGAAAAGGACGCGAGCAAGTCTGAGGGGAAGTGGACGGCAGTAGATTTTTTGCCA
GGCAAAACGATTACCAGCATTGTTTCGAAGGGCACGTGCGTGTACGCCTGTGTTTCGGGGGACGGTGTGTACACGTACAC
CAGCAACGGCGCCGGAAGAACGGGAGGGACCACGACGCCTTCAACCGTTTTAGACAAAACAAATGGGGCAATCCGCATTG
GCGGGTCAGACAATCCCTTTTTGCAAATGCCCTGTGAACTTAGCTCTGGGTCCTCAGGCGGTGGAGGCGGAGGGAGCGGC
TCTTCTTCCGATGGTGGTATTAAAAACGGAAGTGATGAAAACGTCCTGGGCTCCGGAACCGGGTACGTGGTAACCACCAA
GGCCGTGTACACCAAAAGCAATAGTTCGGGGACGAGCTGCACCTACACAAAGGACGGCACGTTTACCGCTACTACGTCCC
CCATCCTCGGCTGCACGAGCGATGGAAAGGGGTGCTTCTACGTGTTAGACGGCACGGACGTCCACTGTCGTACGGTCCAA
GCGAGCGGGGGCGGCAACGGCGCCCACTGCGCTGTGGCGTCTGGATCGGCAACTTCTTGCAAAGTAGCGCACACCGTCAC
CAATCCCCTGTGCATCGCGCACGTCAAAAACGGCAACACTGAGTTTTTGCTCATTGGGGGCAGCCAGGGGTACAAGGAAA
TAAAACTGGAAACGGGGAGCGGCAGCGGTACCGGCTGCCTGAAGGCAGAGAACGTGCGCGGTCCGGAACAGTGGGGTGAA
GACAGTGTCACTCCCAAGGATAGGGTAAGCCAATATGAAGGCACCATCGGCCGTTTCGCAATCAGCGACATTTACACCGT
TGAGTCCACGAGTGGAGCTGGTGGCACCAACGGCGGCACTAATAAGCCGGACGTGTATGTGGTGGTGGGGGATTCACAAG
ACGGGTATACGGGCCTGTGGAGATTTGACGCCCAGAAAAAGGAGTGGAATCGGGAGTAG
>TP0462_9_7_3_NL
GTGCGCCGCATAGTCTGTCCGCCGGTGTTATTTTTAAGCGCAAGTCTCTTAACCGGCTGCGATTTTTCTGGCATTTTTGC
CTCCATCCAGTCAGAAGTACCGTTAAAAATACCGAGCATCCGCGGGGTAGTGACGGGTTTGGTAAAGTGCAATAACAAGC
TGTACGCCTGCGCCGGTCAGCTGTGGGAAAAGGACGCGAGCAAGCCTGAGGGGGGGTGGAAGGTAGTAGATTTTTTGCCA
GGCAAAACGATTACCAGCATTGTTTCGAAGGGCACGTGCGTGTTCGCCTGTGTTTCGGGGGAAGGTGTGTACACGTACAC
CAGCAACGGCGCCGGAAGAACGGGAGGGACCAGCACGACTCCAACCGTTTTAAACAACACAAGTGGGGCAACCCGCATTG
GCGGGTCAAACAATCCCTTTTTGCAAATGCCCTGTAAATCTAGCTCTGGGTCCTCAGGCGGTGGAGGCGGAGGGAGCGGC
TCTTCTTCCGGTGGTGGTATTAAAAACGGAAGTGATGAAAACGTCCTGGGCTCCGGAACCGGGTACGTGGTAACCACCAA
GGCCGTGTACACCAAAAGCAATGGTTCGGGGACGGGCTGCACCTACACAAAGGACAGCACGTTTACCGCTACTACGTCCC
CCATCCTCGGCTGCACGAGCGATAGAGAGGGGTGCTTCTACGTGTTGGACGGCACGGACGTCCACTGTCGTACGGTCCAA
GCGAGCGGGGGTAGCGGCAGCGGCGCCCACTGCGCCGTGGCGTCTGGATCGGCAAATTCTTGCAAAGTAGCGCACACCGT
CACCAATCCCCTGTGCATCGCGCACGTCAAAAACGGCAACACTGAGTTTTTGCTCATTGGGGGCAGCCAGGGGTACAAGG
AAATAAAACTGGAAACGGGGAGCGGCAGCGGTGCCGGCTGCCTGAAGGCACAGAACGTGCGCGGTCCGGAACAGTGGGAT
GAAAACAGTGTCACTCCCAAGGGGAGCGTAAGCCAATATGAAGGCACCATCGGCCGTTTCGCAATCAGCGACATTTACAC
CGTTGAGTCCACGAGTGGAGCTGGTGGCACCAACGGCGGCACTAATAAGCCGGACGTGTATGTGGTGGTGGGGGATTCAC
AAGACGGGTATACGGGCCTGTGGAGATTTGACGCCCAGAAAAAGGAGTGGAATCGGGAGTAG
>TP0462_1_17_9_FR
GTGCGCCGCATAGTCTGTCCGCCGGTGTTATTTTTAAGCGCAAGTCTCTTAACCGGCTGCGATTTTTCTGGCATTTTTGC
CTCCATCCAGTCAGAAGTACCGTTAAAAATACCGAGCATCCGCGGGGTAGTGACGGGTTTGGTAAAGTGCGGTAACAAGC
TGTACGCCTGCGCCGGTCAGCTGTGGGAAAAGGACGCGAGCAAGTCTGAGGGGAAGTGGACGGCAGTAGATTTTTTGCCA
GGCAAAACGATTACCAGCATTGTTTCGAAGGGCACGTGCGTGTACGCCTGTGTTTCGGGGGACGGTGTGTACACGTACAC
CAGCAACGGCGCCGGAAGAACGGGAGGGACCACGACGCCTTCAACCGTTTTAGACAAAACAAATGGGGCAATCCGCATTG
GCGGGTCAGACAATCCCTTTTTGCAAATGCCCTGTGAACTTAGCTCTGGGTCCTCAGGCGGTGGAGGCGGAGGGAGCGGC
TCTTCTTCCGATGGTGGTATTAAAAACGGAAGTGATGAAAACGTCCTGGGCTCCGGAACCGGGTACGTGGTAACCACCAA
GGCCGTGTACACCAAAAGCAATAGTTCGGGGACGAGCTGCACCTACACAAAGGACGGCACGTTTACCGCTACTACGTCCC
CCATCCTCGGCTGCACGAGCGATGGAAAGGGGTGCTTCTACGTGTTAGACGGCACGGACGTCCACTGTCGTACGGTCCAA
GCGAGCGGGGGCGGCAACGGCGCCCACTGCGCTGTGGCGTCTGGATCGGCAACTTCTTGCAAAGTAGCGCACACCGTCAC
CAATCCCCTGTGCATCGCGCACGTCAAAAACGGCAACACTGAGTTTTTGCTCATTGGGGGCAGCCAGGGGTACAAGGAAA
TAAAACTGGAAACGGGGAGCGGCAGCGGTACCGGCTGCCTGAAGGCAGAGAACGTGCGCGGTCCGGAACAGTGGGGTGAA
GACAGTGTCACTCCCAAGGATAGGGTAAGCCAATATGAAGGCACCATCGGCCGTTTCGCAATCAGCGACATTTACACCGT
TGAGTCCACGAGTGGAGCTGGTGGCACCAACGGCGGCACTAATAAGCCGGACGTGTATGTGGTGGTGGGGGATTCACAAG
ACGGGTATACGGGCCTGTGGAGATTTGACGCCCAGAAAAAGGAGTGGAATCGGGAGTAG
>TP0462_6_26_1_CZ
GTGCGCCGCATAGTCTGTCCGCCGGTGTTATTTTTAAGCGCAAGTCTCTTAACCGGCTGCGATTTTTCTGGCATTTTTGC
CTCCATCCAGTCAGAAGTACCGTTAAAAATACCGAGCATCCGCGGGGTAGTGACGGGTTTGGTAAAGTGCGGTAACAAGC
TGTACGCCTGCGCCGGTCAGCTGTGGGAAAAGGACGCGAGCAAGTCTGAGGGGAAGTGGACGGCAGTAGATTTTTTGCCA
GGCAAAACGATTACCAGCATTGTTTCGAAGGGCACGTGCGTGTACGCCTGTGTTTCGGGGGACGGTGTGTACACGTACAC
CAGCAACGGCGCCGGAAGAACGGGAGGGACCACGACGCCTTCAACCGTTTTAGACAAAACAAATGGGGCAATCCGCATTG
GCGGGTCAGACAATCCCTTTTTGCAAATGCCCTGTGAACTTAGCTCTGGGTCCTCAGGCGGTGGAGGCGGAGGGAGCGGC
TCTTCTTCCGATGGTGGTATTAAAAACGGAAGTGATGAAAACGTCCTGGGCTCCGGAACCGGGTACGTGGTAACCACCAA
GGCCGTGTACACCAAAAGCAATAGTTCGGGGACGAGCTGCACCTACACAAAGGACGGCACGTTTACCGCTACTACGTCCC
CCATCCTCGGCTGCACGAGCGATGGAAAGGGGTGCTTCTACGTGTTAGACGGCACGGACGTCCACTGTCGTACGGTCCAA
GCGAGCGGGGGCGGCAACGGCGCCCACTGCGCTGTGGCGTCTGGATCGGCAACTTCTTGCAAAGTAGCGCACACCGTCAC
CAATCCCCTGTGCATCGCGCACGTCAAAAACGGCAACACTGAGTTTTTGCTCATTGGGGGCAGCCAGGGGTACAAGGAAA
TAAAACTGGAAACGGGGAGCGGCAGCGGTACCGGCTGCCTGAAGGCAGAGAACGTGCGCGGTCCGGAACAGTGGGGTGAA
GACAGTGTCACTCCCAAGGATAGGGTAAGCCAATATGAAGGCACCATCGGCCGTTTCGCAATCAGCGACATTTACACCGT
TGAGTCCACGAGTGGAGCTGGTGGCACCAACGGCGGCACTAATAAGCCGGACGTGTATGTGGTGGTGGGGGATTCACAAG
ACGGGTATACGGGCCTGTGGAGATTTGACGCCCAGAAAAAGGAGTGGAATCGGGAGTAG
>TP0462_7_45_9_NL
GTGCGCCGCATAGTCTGTCCGCCGGTGTTATTTTTAAGCGCAAGTCTCTTAACCGGCTGCGATTTTTCTGGCATTTTTGC
CTCCATCCAGTCAGAAGTACCGTTAAAAATACCGAGCATCCGCGGGGTAGTGACGGGTTTGGTAAAGTGCGGTAACAAGC
TGTACGCCTGCGCCGGTCAGCTGTGGGAAAAGGACGCGAGCAAGTCTGAGGGGAAGTGGACGGCAGTAGATTTTTTGCCA
GGCAAAACGATTACCAGCATTGTTTCGAAGGGCACGTGCGTGTACGCCTGTGTTTCGGGGGACGGTGTGTACACGTACAC
CAGCAACGGCGCCGGAAGAACGGGAGGGACCACGACGCCTTCAACCGTTTTAGACAAAACAAATGGGGCAATCCGCATTG
GCGGGTCAGACAATCCCTTTTTGCAAATGCCCTGTGAACTTAGCTCTGGGTCCTCAGGCGGTGGAGGCGGAGGGAGCGGC
TCTTCTTCCGATGGTGGTATTAAAAACGGAAGTGATGAAAACGTCCTGGGCTCCGGAACCGGGTACGTGGTAACCACCAA
GGCCGTGTACACCAAAAGCAATAGTTCGGGGACGAGCTGCACCTACACAAAGGACGGCACGTTTACCGCTACTACGTCCC
CCATCCTCGGCTGCACGAGCGATGGAAAGGGGTGCTTCTACGTGTTAGACGGCACGGACGTCCACTGTCGTACGGTCCAA
GCGAGCGGGGGCGGCAACGGCGCCCACTGCGCTGTGGCGTCTGGATCGGCAACTTCTTGCAAAGTAGCGCACACCGTCAC
CAATCCCCTGTGCATCGCGCACGTCAAAAACGGCAACACTGAGTTTTTGCTCATTGGGGGCAGCCAGGGGTACAAGGAAA
TAAAACTGGAAACGGGGAGCGGCAGCGGTACCGGCTGCCTGAAGGCAGAGAACGTGCGCGGTCCGGAACAGTGGGGTGAA
GACAGTGTCACTCCCAAGGATAGGGTAAGCCAATATGAAGGCACCATCGGCCGTTTCGCAATCAGCGACATTTACACCGT
TGAGTCCACGAGTGGAGCTGGTGGCACCAACGGCGGCACTAATAAGCCGGACGTGTATGTGGTGGTGGGGGATTCACAAG
ACGGGTATACGGGCCTGTGGAGATTTGACGCCCAGAAAAAGGAGTGGAATCGGGAGTAG
>TP0462_1_46_3_NL
GTGCGCCGCATAGTCTGTCCGCCGGTGTTATTTTTAAGCGCAAGTCTCTTAACCGGCTGCGATTTTTCTGGCATTTTTGC
CTCCATCCAGTCAGAAGTACCGTTAAAAATACCGAGCATCCGCGGGGTAGTGACGGGTTTGGTAAAGTGCGGTAACAAGC
TGTACGCCTGCGCCGGTCAGCTGTGGGAAAAGGACGCGAGCAAGTCTGAGGGGAAGTGGACGGCAGTAGATTTTTTGCCA
GGCAAAACGATTACCAGCATTGTTTCGAAGGGCACGTGCGTGTACGCCTGTGTTTCGGGGGACGGTGTGTACACGTACAC
CAGCAACGGCGCCGGAAGAACGGGAGGGACCACGACGCCTTCAACCGTTTTAGACAAAACAAATGGGGCAATCCGCATTG
GCGGGTCAGACAATCCCTTTTTGCAAATGCCCTGTGAACTTAGCTCTGGGTCCTCAGGCGGTGGAGGCGGAGGGAGCGGC
TCTTCTTCCGATGGTGGTATTAAAAACGGAAGTGATGAAAACGTCCTGGGCTCCGGAACCGGGTACGTGGTAACCACCAA
GGCCGTGTACACCAAAAGCAATAGTTCGGGGACGAGCTGCACCTACACAAAGGACGGCACGTTTACCGCTACTACGTCCC
CCATCCTCGGCTGCACGAGCGATGGAAAGGGGTGCTTCTACGTGTTAGACGGCACGGACGTCCACTGTCGTACGGTCCAA
GCGAGCGGGGGCGGCAACGGCGCCCACTGCGCTGTGGCGTCTGGATCGGCAACTTCTTGCAAAGTAGCGCACACCGTCAC
CAATCCCCTGTGCATCGCGCACGTCAAAAACGGCAACACTGAGTTTTTGCTCATTGGGGGCAGCCAGGGGTACAAGGAAA
TAAAACTGGAAACGGGGAGCGGCAGCGGTACCGGCTGCCTGAAGGCAGAGAACGTGCGCGGTCCGGAACAGTGGGGTGAA
GACAGTGTCACTCCCAAGGATAGGGTAAGCCAATATGAAGGCACCATCGGCCGTTTCGCAATCAGCGACATTTACACCGT
TGAGTCCACGAGTGGAGCTGGTGGCACCAACGGCGGCACTAATAAGCCGGACGTGTATGTGGTGGTGGGGGATTCACAAG
ACGGGTATACGGGCCTGTGGAGATTTGACGCCCAGAAAAAGGAGTGGAATCGGGAGTAG
>TP0462_1_1_1_CZ
GTGCGCCGCATAGTCTGTCCGCCGGTGTTATTTTTAAGCGCAAGTCTCTTAACCGGCTGCGATTTTTCTGGCATTTTTGC
CTCCATCCAGTCAGAAGTACCGTTAAAAATACCGAGCATCCGCGGGGTAGTGACGGGTTTGGTAAAGTGCGGTAACAAGC
TGTACGCCTGCGCCGGTCAGCTGTGGGAAAAGGACGCGAGCAAGTCTGAGGGGAAGTGGACGGCAGTAGATTTTTTGCCA
GGCAAAACGATTACCAGCATTGTTTCGAAGGGCACGTGCGTGTACGCCTGTGTTTCGGGGGACGGTGTGTACACGTACAC
CAGCAACGGCGCCGGAAGAACGGGAGGGACCACGACGCCTTCAACCGTTTTAGACAAAACAAATGGGGCAATCCGCATTG
GCGGGTCAGACAATCCCTTTTTGCAAATGCCCTGTGAACTTAGCTCTGGGTCCTCAGGCGGTGGAGGCGGAGGGAGCGGC
TCTTCTTCCGATGGTGGTATTAAAAACGGAAGTGATGAAAACGTCCTGGGCTCCGGAACCGGGTACGTGGTAACCACCAA
GGCCGTGTACACCAAAAGCAATAGTTCGGGGACGAGCTGCACCTACACAAAGGACGGCACGTTTACCGCTACTACGTCCC
CCATCCTCGGCTGCACGAGCGATGGAAAGGGGTGCTTCTACGTGTTAGACGGCACGGACGTCCACTGTCGTACGGTCCAA
GCGAGCGGGGGCGGCAACGGCGCCCACTGCGCTGTGGCGTCTGGATCGGCAACTTCTTGCAAAGTAGCGCACACCGTCAC
CAATCCCCTGTGCATCGCGCACGTCAAAAACGGCAACACTGAGTTTTTGCTCATTGGGGGCAGCCAGGGGTACAAGGAAA
TAAAACTGGAAACGGGGAGCGGCAACGGCGCCCACTGCGCTGTGGCGTCTGGATCGGCAACTTCTTGCAAAGTAGCGCAC
ACCGTCACCAATCCCCTGTGCATCGCGCACGTCAAAAACGGCAACACTGAGTTTTTGCTCATTGGGGGCAGCCAGGGGTA
CAAGGAAATAAAACTGGAAACGGGGAGCGGCAGCGGTACCGGCTGCCTGAAGGCAGAGAACGTGCGCGGTCCGGAACAGT
GGGGTGAAGACAGTGTCACTCCCAAGGATAGGGTAAGCCAATATGAAGGCACCATCGGCCGTTTCGCAATCAGCGACATT
TACACCGTTGAGTCCACGAGTGGAGCTGGTGGCACCAACGGCGGCACTAATAAGCCGGACGTGTATGTGGTGGTGGGGGA
TTCACAAGACGGGTATACGGGCCTGTGGAGATTTGACGCCCAGAAAAAGGAGTGGAATCGGGAGTAG
>TP0462_1_1_1_FR
GTGCGCCGCATAGTCTGTCCGCCGGTGTTATTTTTAAGCGCAAGTCTCTTAACCGGCTGCGATTTTTCTGGCATTTTTGC
CTCCATCCAGTCAGAAGTACCGTTAAAAATACCGAGCATCCGCGGGGTAGTGACGGGTTTGGTAAAGTGCGGTAACAAGC
TGTACGCCTGCGCCGGTCAGCTGTGGGAAAAGGACGCGAGCAAGTCTGAGGGGAAGTGGACGGCAGTAGATTTTTTGCCA
GGCAAAACGATTACCAGCATTGTTTCGAAGGGCACGTGCGTGTACGCCTGTGTTTCGGGGGACGGTGTGTACACGTACAC
CAGCAACGGCGCCGGAAGAACGGGAGGGACCACGACGCCTTCAACCGTTTTAGACAAAACAAATGGGGCAATCCGCATTG
GCGGGTCAGACAATCCCTTTTTGCAAATGCCCTGTGAACTTAGCTCTGGGTCCTCAGGCGGTGGAGGCGGAGGGAGCGGC
TCTTCTTCCGATGGTGGTATTAAAAACGGAAGTGATGAAAACGTCCTGGGCTCCGGAACCGGGTACGTGGTAACCACCAA
GGCCGTGTACACCAAAAGCAATAGTTCGGGGACGAGCTGCACCTACACAAAGGACGGCACGTTTACCGCTACTACGTCCC
CCATCCTCGGCTGCACGAGCGATGGAAAGGGGTGCTTCTACGTGTTAGACGGCACGGACGTCCACTGTCGTACGGTCCAA
GCGAGCGGGGGCGGCAACGGCGCCCACTGCGCTGTGGCGTCTGGATCGGCAACTTCTTGCAAAGTAGCGCACACCGTCAC
CAATCCCCTGTGCATCGCGCACGTCAAAAACGGCAACACTGAGTTTTTGCTCATTGGGGGCAGCCAGGGGTACAAGGAAA
TAAAACTGGAAACGGGGAGCGGCAGCGGTACCGGCTGCCTGAAGGCAGAGAACGTGCGCGGTCCGGAACAGTGGGGTGAA
GACAGTGTCACTCCCAAGGATAGGGTAAGCCAATATGAAGGCACCATCGGCCGTTTCGCAATCAGCGACATTTACACCGT
TGAGTCCACGAGTGGAGCTGGTGGCACCAACGGCGGCACTAATAAGCCGGACGTGTATGTGGTGGTGGGGGATTCACAAG
ACGGGTATACGGGCCTGTGGAGATTTGACGCCCAGAAAAAGGAGTGGAATCGGGAGTAG
>TP0462_1_1_1_NL
GTGCGCCGCATAGTCTGTCCGCCGGTGTTATTTTTAAGCGCAAGTCTCTTAACCGGCTGCGATTTTTCTGGCATTTTTGC
CTCCATCCAGTCAGAAGTACCGTTAAAAATACCGAGCATCCGCGGGGTAGTGACGGGTTTGGTAAAGTGCGGTAACAAGC
TGTACGCCTGCGCCGGTCAGCTGTGGGAAAAGGACGCGAGCAAGTCTGAGGGGAAGTGGACGGCAGTAGATTTTTTGCCA
GGCAAAACGATTACCAGCATTGTTTCGAAGGGCACGTGCGTGTACGCCTGTGTTTCGGGGGACGGTGTGTACACGTACAC
CAGCAACGGCGCCGGAAGAACGGGAGGGACCACGACGCCTTCAACCGTTTTAGACAAAACAAATGGGGCAATCCGCATTG
GCGGGTCAGACAATCCCTTTTTGCAAATGCCCTGTGAACTTAGCTCTGGGTCCTCAGGCGGTGGAGGCGGAGGGAGCGGC
TCTTCTTCCGATGGTGGTATTAAAAACGGAAGTGATGAAAACGTCCTGGGCTCCGGAACCGGGTACGTGGTAACCACCAA
GGCCGTGTACACCAAAAGCAATAGTTCGGGGACGAGCTGCACCTACACAAAGGACGGCACGTTTACCGCTACTACGTCCC
CCATCCTCGGCTGCACGAGCGATGGAAAGGGGTGCTTCTACGTGTTAGACGGCACGGACGTCCACTGTCGTACGGTCCAA
GCGAGCGGGGGCGGCAACGGCGCCCACTGCGCTGTGGCGTCTGGATCGGCAACTTCTTGCAAAGTAGCGCACACCGTCAC
CAATCCCCTGTGCATCGCGCACGTCAAAAACGGCAACACTGAGTTTTTGCTCATTGGGGGCAGCCAGGGGTACAAGGAAA
TAAAACTGGAAACGGGGAGCGGCAGCGGTACCGGCTGCCTGAAGGCAGAGAACGTGCGCGGTCCGGAACAGTGGGGTGAA
GACAGTGTCACTCCCAAGGATAGGGTAAGCCAATATGAAGGCACCATCGGCCGTTTCGCAATCAGCGACATTTACACCGT
TGAGTCCACGAGTGGAGCTGGTGGCACCAACGGCGGCACTAATAAGCCGGACGTGTATGTGGTGGTGGGGGATTCACAAG
ACGGGTATACGGGCCTGTGGAGATTTGACGCCCAGAAAAAGGAGTGGAATCGGGAGTAG
>TP0462_1_1_10_C
GTGCGCCGCATAGTCTGTCCGCCGGTGTTATTTTTAAGCGCAAGTCTCTTAACCGGCTGCGATTTTTCTGGCATTTTTGC
CTCCATCCAGTCAGAAGTACCGTTAAAAATACCGAGCATCCGCGGGGTAGTGACGGGTTTGGTAAAGTGCGGTAACAAGC
TGTACGCCTGCGCCGGTCAGCTGTGGGAAAAGGACGCGAGCAAGTCTGAGGGGAAGTGGACGGCAGTAGATTTTTTGCCA
GGCAAAACGATTACCAGCATTGTTTCGAAGGGCACGTGCGTGTACGCCTGTGTTTCGGGGGACGGTGTGTACACGTACAC
CAGCAACGGCGCCGGAAGAACGGGAGGGACCACGACGCCTTCAACCGTTTTAGACAAAACAAATGGGGCAATCCGCATTG
GCGGGTCAGACAATCCCTTTTTGCAAATGCCCTGTGAACTTAGCTCTGGGTCCTCAGGCGGTGGAGGCGGAGGGAGCGGC
TCTTCTTCCGATGGTGGTATTAAAAACGGAAGTGATGAAAACGTCCTGGGCTCCGGAACCGGGTACGTGGTAACCACCAA
GGCCGTGTACACCAAAAGCAATAGTTCGGGGACGAGCTGCACCTACACAAAGGACGGCACGTTTACCGCTACTACGTCCC
CCATCCTCGGCTGCACGAGCGATGGAAAGGGGTGCTTCTACGTGTTAGACGGCACGGACGTCCACTGTCGTACGGTCCAA
GCGAGCGGGGGCGGCAACGGCGCCCACTGCGCTGTGGCGTCTGGATCGGCAACTTCTTGCAAAGTAGCGCACACCGTCAC
CAATCCCCTGTGCATCGCGCACGTCAAAAACGGCAACACTGAGTTTTTGCTCATTGGGGGCAGCCAGGGGTACAAGGAAA
TAAAACTGGAAACGGGGAGCGGCAGCGGTACCGGCTGCCTGAAGGCAGAGAACGTGCGCGGTCCGGAACAGTGGGGTGAA
GACAGTGTCACTCCCAAGGATAGGGTAAGCCAATATGAAGGCACCATCGGCCGTTTCGCAATCAGCGACATTTACACCGT
TGAGTCCACGAGTGGAGCTGGTGGCACCAACGGCGGCACTAATAAGCCGGACGTGTATGTGGTGGTGGGGGATTCACAAG
ACGGGTATACGGGCCTGTGGAGATTTGACGCCCAGAAAAAGGAGTGGAATCGGGAGTAG
>TP0462_1_26_1_CZ
GTGCGCCGCATAGTCTGTCCGCCGGTGTTATTTTTAAGCGCAAGTCTCTTAACCGGCTGCGATTTTTCTGGCATTTTTGC
CTCCATCCAGTCAGAAGTACCGTTAAAAATACCGAGCATCCGCGGGGTAGTGACGGGTTTGGTAAAGTGCGGTAACAAGC
TGTACGCCTGCGCCGGTCAGCTGTGGGAAAAGGACGCGAGCAAGTCTGAGGGGAAGTGGACGGCAGTAGATTTTTTGCCA
GGCAAAACGATTACCAGCATTGTTTCGAAGGGCACGTGCGTGTACGCCTGTGTTTCGGGGGACGGTGTGTACACGTACAC
CAGCAACGGCGCCGGAAGAACGGGAGGGACCACGACGCCTTCAACCGTTTTAGACAAAACAAATGGGGCAATCCGCATTG
GCGGGTCAGACAATCCCTTTTTGCAAATGCCCTGTGAACTTAGCTCTGGGTCCTCAGGCGGTGGAGGCGGAGGGAGCGGC
TCTTCTTCCGATGGTGGTATTAAAAACGGAAGTGATGAAAACGTCCTGGGCTCCGGAACCGGGTACGTGGTAACCACCAA
GGCCGTGTACACCAAAAGCAATAGTTCGGGGACGAGCTGCACCTACACAAAGGACGGCACGTTTACCGCTACTACGTCCC
CCATCCTCGGCTGCACGAGCGATGGAAAGGGGTGCTTCTACGTGTTAGACGGCACGGACGTCCACTGTCGTACGGTCCAA
GCGAGCGGGGGCGGCAACGGCGCCCACTGCGCTGTGGCGTCTGGATCGGCAACTTCTTGCAAAGTAGCGCACACCGTCAC
CAATCCCCTGTGCATCGCGCACGTCAAAAACGGCAACACTGAGTTTTTGCTCATTGGGGGCAGCCAGGGGTACAAGGAAA
TAAAACTGGAAACGGGGAGCGGCAGCGGTACCGGCTGCCTGAAGGCAGAGAACGTGCGCGGTCCGGAACAGTGGGGTGAA
GACAGTGTCACTCCCAAGGATAGGGTAAGCCAATATGAAGGCACCATCGGCCGTTTCGCAATCAGCGACATTTACACCGT
TGAGTCCACGAGTGGAGCTGGTGGCACCAACGGCGGCACTAATAAGCCGGACGTGTATGTGGTGGTGGGGGATTCACAAG
ACGGGTATACGGGCCTGTGGAGATTTGACGCCCAGAAAAAGGAGTGGAATCGGGAGTAG
>TP0462_1_11_8_FR
GTGCGCCGCATAGTCTGTCCGCCGGTGTTATTTTTAAGCGCAAGTCTCTTAACCGGCTGCGATTTTTCTGGCATTTTTGC
CTCCATCCAGTCAGAAGTACCGTTAAAAATACCGAGCATCCGCGGGGTAGTGACGGGTTTGGTAAAGTGCGGTAACAAGC
TGTACGCCTGCGCCGGTCAGCTGTGGGAAAAGGACGCGAGCAAGTCTGAGGGGAAGTGGACGGCAGTAGATTTTTTGCCA
GGCAAAACGATTACCAGCATTGTTTCGAAGGGCACGTGCGTGTACGCCTGTGTTTCGGGGGACGGTGTGTACACGTACAC
CAGCAACGGCGCCGGAAGAACGGGAGGGACCACGACGCCTTCAACCGTTTTAGACAAAACAAATGGGGCAATCCGCATTG
GCGGGTCAGACAATCCCTTTTTGCAAATGCCCTGTGAACTTAGCTCTGGGTCCTCAGGCGGTGGAGGCGGAGGGAGCGGC
TCTTCTTCCGATGGTGGTATTAAAAACGGAAGTGATGAAAACGTCCTGGGCTCCGGAACCGGGTACGTGGTAACCACCAA
GGCCGTGTACACCAAAAGCAATAGTTCGGGGACGAGCTGCACCTACACAAAGGACGGCACGTTTACCGCTACTACGTCCC
CCATCCTCGGCTGCACGAGCGATGGAAAGGGGTGCTTCTACGTGTTAGACGGCACGGACGTCCACTGTCGTACGGTCCAA
GCGAGCGGGGGCGGCAACGGCGCCCACTGCGCTGTGGCGTCTGGATCGGCAACTTCTTGCAAAGTAGCGCACACCGTCAC
CAATCCCCTGTGCATCGCGCACGTCAAAAACGGCAACACTGAGTTTTTGCTCATTGGGGGCAGCCAGGGGTACAAGGAAA
TAAAACTGGAAACGGGGAGCGGCAGCGGTACCGGCTGCCTGAAGGCAGAGAACGTGCGCGGTCCGGAACAGTGGGGTGAA
GACAGTGTCACTCCCAAGGATAGGGTAAGCCAATATGAAGGCACCATCGGCCGTTTCGCAATCAGCGACATTTACACCGT
TGAGTCCACGAGTGGAGCTGGTGGCACCAACGGCGGCACTAATAAGCCGGACGTGTATGTGGTGGTGGGGGATTCACAAG
ACGGGTATACGGGCCTGTGGAGATTTGACGCCCAGAAAAAGGAGTGGAATCGGGAGTAG
>TP0462_1_4_1_CZ
GTGCGCCGCATAGTCTGTCCGCCGGTGTTATTTTTAAGCGCAAGTCTCTTAACCGGCTGCGATTTTTCTGGCATTTTTGC
CTCCATCCAGTCAGAAGTACCGTTAAAAATACCGAGCATCCGCGGGGTAGTGACGGGTTTGGTAAAGTGCGGTAACAAGC
TGTACGCCTGCGCCGGTCAGCTGTGGGAAAAGGACGCGAGCAAGTCTGAGGGGAAGTGGACGGCAGTAGATTTTTTGCCA
GGCAAAACGATTACCAGCATTGTTTCGAAGGGCACGTGCGTGTACGCCTGTGTTTCGGGGGACGGTGTGTACACGTACAC
CAGCAACGGCGCCGGAAGAACGGGAGGGACCACGACGCCTTCAACCGTTTTAGACAAAACAAATGGGGCAATCCGCATTG
GCGGGTCAGACAATCCCTTTTTGCAAATGCCCTGTGAACTTAGCTCTGGGTCCTCAGGCGGTGGAGGCGGAGGGAGCGGC
TCTTCTTCCGATGGTGGTATTAAAAACGGAAGTGATGAAAACGTCCTGGGCTCCGGAACCGGGTACGTGGTAACCACCAA
GGCCGTGTACACCAAAAGCAATAGTTCGGGGACGAGCTGCACCTACACAAAGGACGGCACGTTTACCGCTACTACGTCCC
CCATCCTCGGCTGCACGAGCGATGGAAAGGGGTGCTTCTACGTGTTAGACGGCACGGACGTCCACTGTCGTACGGTCCAA
GCGAGCGGGGGCGGCAACGGCGCCCACTGCGCTGTGGCGTCTGGATCGGCAACTTCTTGCAAAGTAGCGCACACCGTCAC
CAATCCCCTGTGCATCGCGCACGTCAAAAACGGCAACACTGAGTTTTTGCTCATTGGGGGCAGCCAGGGGTACAAGGAAA
TAAAACTGGAAACGGGGAGCGGCAGCGGTACCGGCTGCCTGAAGGCAGAGAACGTGCGCGGTCCGGAACAGTGGGGTGAA
GACAGTGTCACTCCCAAGGATAGGGTAAGCCAATATGAAGGCACCATCGGCCGTTTCGCAATCAGCGACATTTACACCGT
TGAGTCCACGAGTGGAGCTGGTGGCACCAACGGCGGCACTAATAAGCCGGACGTGTATGTGGTGGTGGGGGATTCACAAG
ACGGGTATACGGGCCTGTGGAGATTTGACGCCCAGAAAAAGGAGTGGAATCGGGAGTAG
>TP0462_1_1_8_CZ
GTGCGCCGCATAGTCTGTCCGCCGGTGTTATTTTTAAGCGCAAGTCTCTTAACCGGCTGCGATTTTTCTGGCATTTTTGC
CTCCATCCAGTCAGAAGTACCGTTAAAAATACCGAGCATCCGCGGGGTAGTGACGGGTTTGGTAAAGTGCGGTAACAAGC
TGTACGCCTGCGCCGGTCAGCTGTGGGAAAAGGACGCGAGCAAGTCTGAGGGGAAGTGGACGGCAGTAGATTTTTTGCCA
GGCAAAACGATTACCAGCATTGTTTCGAAGGGCACGTGCGTGTACGCCTGTGTTTCGGGGGACGGTGTGTACACGTACAC
CAGCAACGGCGCCGGAAGAACGGGAGGGACCACGACGCCTTCAACCGTTTTAGACAAAACAAATGGGGCAATCCGCATTG
GCGGGTCAGACAATCCCTTTTTGCAAATGCCCTGTGAACTTAGCTCTGGGTCCTCAGGCGGTGGAGGCGGAGGGAGCGGC
TCTTCTTCCGATGGTGGTATTAAAAACGGAAGTGATGAAAACGTCCTGGGCTCCGGAACCGGGTACGTGGTAACCACCAA
GGCCGTGTACACCAAAAGCAATAGTTCGGGGACGAGCTGCACCTACACAAAGGACGGCACGTTTACCGCTACTACGTCCC
CCATCCTCGGCTGCACGAGCGATGGAAAGGGGTGCTTCTACGTGTTAGACGGCACGGACGTCCACTGTCGTACGGTCCAA
GCGAGCGGGGGCGGCAACGGCGCCCACTGCGCTGTGGCGTCTGGATCGGCAACTTCTTGCAAAGTAGCGCACACCGTCAC
CAATCCCCTGTGCATCGCGCACGTCAAAAACGGCAACACTGAGTTTTTGCTCATTGGGGGCAGCCAGGGGTACAAGGAAA
TAAAACTGGAAACGGGGAGCGGCAGCGGTACCGGCTGCCTGAAGGCAGAGAACGTGCGCGGTCCGGAACAGTGGGGTGAA
GACAGTGTCACTCCCAAGGATAGGGTAAGCCAATATGAAGGCACCATCGGCCGTTTCGCAATCAGCGACATTTACACCGT
TGAGTCCACGAGTGGAGCTGGTGGCACCAACGGCGGCACTAATAAGCCGGACGTGTATGTGGTGGTGGGGGATTCACAAG
ACGGGTATACGGGCCTGTGGAGATTTGACGCCCAGAAAAAGGAGTGGAATCGGGAGTAG

[truncated: 18 more sheets: DataS8_TP0479, DataS9_TP0488, DataS10_TP0493, DataS11_TP0515, DataS12_TP0548, DataS13_TP0558, DataS14_TP0698, DataS15_TP0705, DataS16_TP0733, DataS17_TP0751, DataS18_TP0856, DataS19_TP0858, DataS20_TP0859, DataS21_TP0865, DataS22_TP0966, DataS23_TP0967, DataS24_TP0968, DataS25_TP0969]
